# Supplementary material for: ﻿Eleven species of jumping spiders from Sichuan, Xizang, and Yunnan, China (Araneae, Salticidae)
Source: Zookeys. 2024 Feb 21;1192:141–78. doi: 10.3897/zookeys.1192.114589 (PMC10902788; doi:10.3897/zookeys.1192.114589)
Supplement: XML Treatment for Attulus [file zookeys.1192.114589-treatment1.xml]

<!DOCTYPE tp:taxon-treatment
  PUBLIC "-//TaxonX//DTD Taxonomic Treatment Publishing DTD v0 20100105//EN" "tax-treatment-NSO.dtd">
<tp:taxon-treatment xmlns:tp="http://www.plazi.org/taxpub"><tp:treatment-meta><kwd-group><label>Taxon classification</label><kwd>
              <named-content content-type="kingdom">Animalia</named-content>
            </kwd><kwd>
              <named-content content-type="order">Araneae</named-content>
            </kwd><kwd>
              <named-content content-type="family">Salticidae</named-content>
            </kwd></kwd-group><mixed-citation publication-type="journal"><person-group><name><surname>Wang</surname><given-names>Cheng</given-names></name><name><surname>Mi</surname><given-names>Xiaoqi</given-names></name><name><surname>Li</surname><given-names>Shuqiang</given-names></name></person-group><article-title>﻿Eleven species of jumping spiders from Sichuan, Xizang, and Yunnan, China (<tp:taxon-name><tp:taxon-name-part taxon-name-part-type="order">Araneae</tp:taxon-name-part></tp:taxon-name>, <tp:taxon-name><tp:taxon-name-part taxon-name-part-type="family">Salticidae</tp:taxon-name-part></tp:taxon-name>)</article-title><source>Zookeys</source><day>21</day><month>02</month><year>2024</year><volume>1192</volume><fpage>141</fpage><lpage>178</lpage><pub-id pub-id-type="doi">10.3897/zookeys.1192.114589</pub-id></mixed-citation></tp:treatment-meta><tp:nomenclature><label>﻿Genus</label><tp:taxon-name>
            <object-id xmlns:xlink="http://www.w3.org/1999/xlink" content-type="arpha" xlink:type="simple">A3CACEBB-54FB-5A56-8FBE-4F5DE2908F60</object-id>
            <tp:taxon-name-part taxon-name-part-type="genus" reg="Attulus">Attulus</tp:taxon-name-part>
          </tp:taxon-name><tp:taxon-authority>Simon, 1889</tp:taxon-authority></tp:nomenclature><tp:treatment-sec sec-type="type species" id="SECID0EJLAC"><title>Type species.</title><p><italic><tp:taxon-name><tp:taxon-name-part taxon-name-part-type="genus" reg="Attus">Attus</tp:taxon-name-part><tp:taxon-name-part taxon-name-part-type="species" reg="helveolus">helveolus</tp:taxon-name-part></tp:taxon-name></italic> Simon, 1871.</p></tp:treatment-sec><tp:treatment-sec sec-type="comments" id="SECID0E1LAC"><title>Comments.</title><p><italic><tp:taxon-name><tp:taxon-name-part taxon-name-part-type="genus" reg="Attulus">Attulus</tp:taxon-name-part></tp:taxon-name></italic> is placed in the Subtribe <tp:taxon-name><tp:taxon-name-part taxon-name-part-type="subtribe">Sitticina</tp:taxon-name-part></tp:taxon-name> Simon, 1901, together with five other genera (<xref ref-type="bibr" rid="B19">Maddison et al. 2020</xref>; <xref ref-type="bibr" rid="B21">Metzner 2024</xref>) and represented by 59 nominal species widely distributed in Eurasia (WSC 2024). It can be easily distinguished from other genera of the Subtribe except <italic><tp:taxon-name><tp:taxon-name-part taxon-name-part-type="genus" reg="Sittisax">Sittisax</tp:taxon-name-part></tp:taxon-name></italic> Prószyński, 2017 based on the long fourth legs and absence of retromarginal cheliceral teeth (<xref ref-type="bibr" rid="B19">Maddison et al. 2020</xref>), and it can be distinguished from <italic><tp:taxon-name><tp:taxon-name-part taxon-name-part-type="genus" reg="Sittisax">Sittisax</tp:taxon-name-part></tp:taxon-name></italic> by the tube-shaped, folded spermathecae.</p></tp:treatment-sec><ref-list><ref id="B19"><mixed-citation xmlns:xlink="http://www.w3.org/1999/xlink" xlink:type="simple"><person-group><name name-style="western"><surname>Maddison</surname><given-names>WP</given-names></name><name name-style="western"><surname>Maddison</surname><given-names>DR</given-names></name><name name-style="western"><surname>Derkarabetian</surname><given-names>S</given-names></name><name name-style="western"><surname>Hedin</surname><given-names>M</given-names></name></person-group> (<year>2020</year>) <article-title>Sitticine jumping spiders: Phylogeny, classification, and chromosomes (<tp:taxon-name><tp:taxon-name-part taxon-name-part-type="order">Araneae</tp:taxon-name-part></tp:taxon-name>, <tp:taxon-name><tp:taxon-name-part taxon-name-part-type="family">Salticidae</tp:taxon-name-part></tp:taxon-name>, <tp:taxon-name><tp:taxon-name-part taxon-name-part-type="tribe">Sitticini</tp:taxon-name-part></tp:taxon-name>).</article-title><source>ZooKeys</source><volume>925</volume>: <fpage>1</fpage>–<lpage>54</lpage>. <ext-link xlink:href="10.3897/zookeys.925.39691" ext-link-type="doi" xlink:type="simple">https://doi.org/10.3897/zookeys.925.39691</ext-link></mixed-citation></ref><ref id="B21"><mixed-citation xmlns:xlink="http://www.w3.org/1999/xlink" xlink:type="simple"><person-group><name name-style="western"><surname>Metzner</surname><given-names>H</given-names></name></person-group> (<year>2024</year>) Jumping spiders (<tp:taxon-name><tp:taxon-name-part taxon-name-part-type="class">Arachnida</tp:taxon-name-part></tp:taxon-name>: <tp:taxon-name><tp:taxon-name-part taxon-name-part-type="order">Araneae</tp:taxon-name-part></tp:taxon-name>: <tp:taxon-name><tp:taxon-name-part taxon-name-part-type="family">Salticidae</tp:taxon-name-part></tp:taxon-name>) of the world. <ext-link xlink:href="https://www.jumping-spiders.com" ext-link-type="uri" xlink:type="simple">https://www.jumping-spiders.com</ext-link> [Accessed 17 January 2024]</mixed-citation></ref></ref-list></tp:taxon-treatment>
