# Supplementary material for: ﻿Eleven species of jumping spiders from Sichuan, Xizang, and Yunnan, China (Araneae, Salticidae)
Source: Zookeys. 2024 Feb 21;1192:141–78. doi: 10.3897/zookeys.1192.114589 (PMC10902788; doi:10.3897/zookeys.1192.114589)
Supplement: XML Treatment for Attulus jimani [file zookeys.1192.114589-treatment2.xml]

<!DOCTYPE tp:taxon-treatment
  PUBLIC "-//TaxonX//DTD Taxonomic Treatment Publishing DTD v0 20100105//EN" "tax-treatment-NSO.dtd">
<tp:taxon-treatment xmlns:tp="http://www.plazi.org/taxpub"><tp:treatment-meta><kwd-group><label>Taxon classification</label><kwd>
              <named-content content-type="kingdom">Animalia</named-content>
            </kwd><kwd>
              <named-content content-type="order">Araneae</named-content>
            </kwd><kwd>
              <named-content content-type="family">Salticidae</named-content>
            </kwd></kwd-group><mixed-citation publication-type="journal"><person-group><name><surname>Wang</surname><given-names>Cheng</given-names></name><name><surname>Mi</surname><given-names>Xiaoqi</given-names></name><name><surname>Li</surname><given-names>Shuqiang</given-names></name></person-group><article-title>﻿Eleven species of jumping spiders from Sichuan, Xizang, and Yunnan, China (<tp:taxon-name><tp:taxon-name-part taxon-name-part-type="order">Araneae</tp:taxon-name-part></tp:taxon-name>, <tp:taxon-name><tp:taxon-name-part taxon-name-part-type="family">Salticidae</tp:taxon-name-part></tp:taxon-name>)</article-title><source>Zookeys</source><day>21</day><month>02</month><year>2024</year><volume>1192</volume><fpage>141</fpage><lpage>178</lpage><pub-id pub-id-type="doi">10.3897/zookeys.1192.114589</pub-id></mixed-citation></tp:treatment-meta><tp:nomenclature><label>﻿</label><tp:taxon-name>
            <object-id xmlns:xlink="http://www.w3.org/1999/xlink" content-type="arpha" xlink:type="simple">228A77E8-CB70-54A3-B53B-A3D10FC222C5</object-id>
            <tp:taxon-name-part taxon-name-part-type="genus" reg="Attulus">Attulus</tp:taxon-name-part>
            <tp:taxon-name-part taxon-name-part-type="species" reg="jimani">jimani</tp:taxon-name-part>
            <object-id xmlns:xlink="http://www.w3.org/1999/xlink" content-type="zoobank" xlink:type="simple">https://zoobank.org/0DA85789-371E-4548-A0C6-C7391BF8FD63</object-id>
          </tp:taxon-name><tp:taxon-status xmlns:xlink="http://www.w3.org/1999/xlink" xlink:type="simple">sp. nov.</tp:taxon-status><xref ref-type="fig" rid="F1">Figs 1</xref><xref ref-type="fig" rid="F2">, 2</xref><xref ref-type="fig" rid="F22">, 22A</xref></tp:nomenclature><tp:treatment-sec sec-type="type material" id="SECID0E2OAC"><title>Type material.</title><p><bold><italic>Holotype</italic></bold> ♂ (<named-content xmlns:xlink="http://www.w3.org/1999/xlink" content-type="dwc:institutional_code" xlink:title="Institute of Zoology, Chinese Academy of Sciences" xlink:href="http://grbio.org/institution/institute-zoology-chinese-academy-sciences" xlink:type="simple">IZCAS</named-content>-Ar44763), China: Yunnan: Deqen County (<named-content xmlns:xlink="http://www.w3.org/1999/xlink" content-type="dwc:verbatimCoordinates" xlink:type="simple"><named-content content-type="geo-json" specific-use="{&#34;type&#34;:&#34;Point&#34;,&#34;coordinates&#34;:[98.916333,28.464667]}" id="NCID0EOPAC" xlink:type="simple">28°27.88′N, 98°54.98′E</named-content></named-content>, ca 3350 m), 5 Jun. 1994, J. He leg. <bold><italic>Paratypes</italic></bold> 4♂2♀ (<named-content xmlns:xlink="http://www.w3.org/1999/xlink" content-type="dwc:institutional_code" xlink:title="Institute of Zoology, Chinese Academy of Sciences" xlink:href="http://grbio.org/institution/institute-zoology-chinese-academy-sciences" xlink:type="simple">IZCAS</named-content>-Ar44764–44769), same data as for holotype.</p></tp:treatment-sec><tp:treatment-sec sec-type="etymology" id="SECID0E2PAC"><title>Etymology.</title><p>The specific name is after the collector, Jiman He; noun (name) in genitive case.</p></tp:treatment-sec><tp:treatment-sec sec-type="diagnosis" id="SECID0EBAAE"><title>Diagnosis.</title><p>The male of <italic><tp:taxon-name><tp:taxon-name-part taxon-name-part-type="genus" reg="Attulus">Attulus</tp:taxon-name-part><tp:taxon-name-part taxon-name-part-type="species" reg="jimani">jimani</tp:taxon-name-part></tp:taxon-name></italic> sp. nov. resembles that of <italic><tp:taxon-name><tp:taxon-name-part taxon-name-part-type="genus" reg="Attulus">A.</tp:taxon-name-part><tp:taxon-name-part taxon-name-part-type="species" reg="dubatolovi">dubatolovi</tp:taxon-name-part></tp:taxon-name></italic> (Logunov &amp; Rakov, 1998) in the general shape of palp, especially the <abbrev xmlns:xlink="http://www.w3.org/1999/xlink" xlink:title="retrolateral tibial apophysis" id="ABBRID0E4AAE" xlink:type="simple">RTA</abbrev>, but it differs as follows: 1) embolus originating at ca 8:30 o’clock position (Fig. <xref ref-type="fig" rid="F1">1A, B</xref>), versus about 6 o’clock position in <italic><tp:taxon-name><tp:taxon-name-part taxon-name-part-type="genus" reg="Attulus">A.</tp:taxon-name-part><tp:taxon-name-part taxon-name-part-type="species" reg="dubatolovi">dubatolovi</tp:taxon-name-part></tp:taxon-name></italic> (<xref ref-type="bibr" rid="B17">Logunov and Rakov 1998</xref>: fig. 74); 2) <abbrev xmlns:xlink="http://www.w3.org/1999/xlink" xlink:title="retrolateral tibial apophysis" id="ABBRID0EUBAE" xlink:type="simple">RTA</abbrev> blunt apically in retrolateral view (Fig. <xref ref-type="fig" rid="F1">1C</xref>), versus sharply pointed in <italic><tp:taxon-name><tp:taxon-name-part taxon-name-part-type="genus" reg="Attulus">A.</tp:taxon-name-part><tp:taxon-name-part taxon-name-part-type="species" reg="dubatolovi">dubatolovi</tp:taxon-name-part></tp:taxon-name></italic> (<xref ref-type="bibr" rid="B17">Logunov and Rakov 1998</xref>: fig. 75). The female of <italic><tp:taxon-name><tp:taxon-name-part taxon-name-part-type="genus" reg="Attulus">A.</tp:taxon-name-part><tp:taxon-name-part taxon-name-part-type="species" reg="jimani">jimani</tp:taxon-name-part></tp:taxon-name></italic> sp. nov. closely resembles that of <italic><tp:taxon-name><tp:taxon-name-part taxon-name-part-type="genus" reg="Attulus">A.</tp:taxon-name-part><tp:taxon-name-part taxon-name-part-type="species" reg="clavator">clavator</tp:taxon-name-part></tp:taxon-name></italic> (Schenkel, 1936) in the general shape of epigyne and vulva, but it can be distinguished by the spermatheca having an elongated anterior chamber, and a transversely extending posterior chamber, and by the absence of markings on the dorsum of abdomen (Fig. <xref ref-type="fig" rid="F2">2B, E</xref>), versus the spermatheca having a spherical anterior chamber, and posterolaterlly extending posterior chamber, and the presence of a pair of oval spots on the dorsum of abdomen in <italic><tp:taxon-name><tp:taxon-name-part taxon-name-part-type="genus" reg="Attulus">A.</tp:taxon-name-part><tp:taxon-name-part taxon-name-part-type="species" reg="clavator">clavator</tp:taxon-name-part></tp:taxon-name></italic> (<xref ref-type="bibr" rid="B24">Peng 2020</xref>: fig. 302a, e). The female also somewhat resembles that of <italic><tp:taxon-name><tp:taxon-name-part taxon-name-part-type="genus" reg="Attulus">A.</tp:taxon-name-part><tp:taxon-name-part taxon-name-part-type="species" reg="nitidus">nitidus</tp:taxon-name-part></tp:taxon-name></italic> (Hu, 2001) but is readily distinguished by the median septum, which is separated from epigastric furrow about one-third its length and almost equal in width anteromedially (Fig. <xref ref-type="fig" rid="F2">2A</xref>), versus at least half its length, and widened anteriorly in <italic><tp:taxon-name><tp:taxon-name-part taxon-name-part-type="genus" reg="Attulus">A.</tp:taxon-name-part><tp:taxon-name-part taxon-name-part-type="species" reg="nitidus">nitidus</tp:taxon-name-part></tp:taxon-name></italic> (<xref ref-type="bibr" rid="B4">Hu 2001</xref>: fig. 266-3).</p><fig id="F1" position="float" orientation="portrait"><object-id xmlns:xlink="http://www.w3.org/1999/xlink" content-type="doi" xlink:type="simple">10.3897/zookeys.1192.114589.figure1</object-id><object-id xmlns:xlink="http://www.w3.org/1999/xlink" content-type="arpha" xlink:type="simple">422ABD27-1F1D-528C-9B39-F33E79B5F88C</object-id><label>Figure 1.</label><caption><p>Male palp of <italic><tp:taxon-name><tp:taxon-name-part taxon-name-part-type="genus" reg="Attulus">Attulus</tp:taxon-name-part><tp:taxon-name-part taxon-name-part-type="species" reg="jimani">jimani</tp:taxon-name-part></tp:taxon-name></italic> sp. nov., holotype <bold>A</bold> prolateral <bold>B</bold> ventral <bold>C</bold> retrolateral. Scale bars: 0.1 mm.</p></caption><graphic xmlns:xlink="http://www.w3.org/1999/xlink" xlink:href="zookeys-1192-141_article-114589__-g001.jpg" position="float" orientation="portrait" xlink:type="simple" id="oo_990565.jpg"><uri content-type="original_file" xlink:type="simple">https://binary.pensoft.net/fig/990565</uri></graphic></fig><fig id="F2" position="float" orientation="portrait"><object-id xmlns:xlink="http://www.w3.org/1999/xlink" content-type="doi" xlink:type="simple">10.3897/zookeys.1192.114589.figure2</object-id><object-id xmlns:xlink="http://www.w3.org/1999/xlink" content-type="arpha" xlink:type="simple">BBD18D0E-241C-5F12-BCAB-6A4924E5C9E1</object-id><label>Figure 2.</label><caption><p><italic><tp:taxon-name><tp:taxon-name-part taxon-name-part-type="genus" reg="Attulus">Attulus</tp:taxon-name-part><tp:taxon-name-part taxon-name-part-type="species" reg="jimani">jimani</tp:taxon-name-part></tp:taxon-name></italic> sp. nov., male holotype and female paratype <bold>A</bold> epigyne, ventral <bold>B</bold> vulva, dorsal <bold>C</bold> holotype habitus, dorsal <bold>D</bold> ditto, ventral <bold>E</bold> female paratype habitus, dorsal <bold>F</bold> holotype carapace, frontal <bold>G</bold> holotype chelicera, posterior. Scale bars: 0.1 mm (<bold>A, B, G</bold>); 0.5 mm (<bold>C–F</bold>).</p></caption><graphic xmlns:xlink="http://www.w3.org/1999/xlink" xlink:href="zookeys-1192-141_article-114589__-g002.jpg" position="float" orientation="portrait" xlink:type="simple" id="oo_990566.jpg"><uri content-type="original_file" xlink:type="simple">https://binary.pensoft.net/fig/990566</uri></graphic></fig></tp:treatment-sec><tp:treatment-sec sec-type="description" id="SECID0E1GAE"><title>Description.</title><p><bold>Male</bold> (Figs <xref ref-type="fig" rid="F1">1</xref>, <xref ref-type="fig" rid="F2">2C, D, F, G</xref>). Total length 4.81. Carapace 2.45 long, 1.86 wide. Abdomen 2.50 long, 1.93 wide. Eye sizes and inter-distances: <abbrev xmlns:xlink="http://www.w3.org/1999/xlink" xlink:title="anterior median eye" id="ABBRID0EKHAE" xlink:type="simple">AME</abbrev> 0.37, <abbrev xmlns:xlink="http://www.w3.org/1999/xlink" xlink:title="anterior lateral eye" id="ABBRID0EOHAE" xlink:type="simple">ALE</abbrev> 0.24, <abbrev xmlns:xlink="http://www.w3.org/1999/xlink" xlink:title="posterior lateral eye" id="ABBRID0ESHAE" xlink:type="simple">PLE</abbrev> 0.20, <abbrev xmlns:xlink="http://www.w3.org/1999/xlink" xlink:title="anterior eye row width" id="ABBRID0EWHAE" xlink:type="simple">AERW</abbrev> 1.40, <abbrev xmlns:xlink="http://www.w3.org/1999/xlink" xlink:title="posterior eye row width" id="ABBRID0E1HAE" xlink:type="simple">PERW</abbrev> 1.33, <abbrev xmlns:xlink="http://www.w3.org/1999/xlink" xlink:title="eye field length" id="ABBRID0E5HAE" xlink:type="simple">EFL</abbrev> 0.90. <bold><italic>Legs</italic></bold>: I 6.21 (1.75, 1.13, 1.60, 1.15, 0.58), II 4.86 (1.45, 0.88, 1.18, 0.85, 0.50), III 3.91 (1.15, 0.60, 0.93, 0.78, 0.45), IV 5.49 (1.75, 0.78, 1.25, 1.08, 0.63). Carapace dark brown, covered with dense setae on the elevated cephalon; fovea dark, longitudinal. Chelicerae red-brown to dark brown, each with three teeth on promargin. Endites widened at distal half, with pale antero-inner areas. Labium dark, tapered, with dark grey anterior margin. Sternum red-brown to dark brown, about 1.5 times longer than wide. Legs red-brown to dark brown. Abdomen oval, dorsum dark brown, without distinct markings, with three pairs of muscle depressions medially, covered with pale, thin setae; venter grey-brown, covered with dense thin setae.</p><p><bold><italic>Palp</italic></bold> (Fig. <xref ref-type="fig" rid="F1">1A–C</xref>): tibia slightly wider than long, with flat and broad <abbrev xmlns:xlink="http://www.w3.org/1999/xlink" xlink:title="retrolateral tibial apophysis" id="ABBRID0EQIAE" xlink:type="simple">RTA</abbrev> almost shovel-shaped in ventral view; cymbium less than 1.5 times longer than wide, setose; bulb flat, almost oval; embolus originating at ca 8:30 o’clock position of bulb, widened at base, and followed by the slender remaining portion slightly curved and ending with blunt tip.</p><p><bold>Female</bold> (Fig. <xref ref-type="fig" rid="F2">2A, B, E</xref>). Total length 5.06. Carapace 2.35 long, 1.82 wide. Abdomen 2.78 long, 2.23 wide. Eye sizes and inter-distances: <abbrev xmlns:xlink="http://www.w3.org/1999/xlink" xlink:title="anterior median eye" id="ABBRID0E3IAE" xlink:type="simple">AME</abbrev> 0.38, <abbrev xmlns:xlink="http://www.w3.org/1999/xlink" xlink:title="anterior lateral eye" id="ABBRID0EAJAE" xlink:type="simple">ALE</abbrev> 0.25, <abbrev xmlns:xlink="http://www.w3.org/1999/xlink" xlink:title="posterior lateral eye" id="ABBRID0EEJAE" xlink:type="simple">PLE</abbrev> 0.20, <abbrev xmlns:xlink="http://www.w3.org/1999/xlink" xlink:title="anterior eye row width" id="ABBRID0EIJAE" xlink:type="simple">AERW</abbrev> 1.39, <abbrev xmlns:xlink="http://www.w3.org/1999/xlink" xlink:title="posterior eye row width" id="ABBRID0EMJAE" xlink:type="simple">PERW</abbrev> 1.39, <abbrev xmlns:xlink="http://www.w3.org/1999/xlink" xlink:title="eye field length" id="ABBRID0EQJAE" xlink:type="simple">EFL</abbrev> 0.86. <bold><italic>Legs</italic></bold>: I 4.18 (1.25, 0.83, 1.00, 0.65, 0.45), II 3.81 (1.13, 0.75, 0.88, 0.60, 0.45), III 3.72 (1.13, 0.63, 0.83, 0.68, 0.45), IV 5.46 (1.80, 0.70, 1.38, 1.08, 0.50). <bold><italic>Habitus</italic></bold> (Fig. <xref ref-type="fig" rid="F2">2E</xref>) similar to that of the male except paler in colour.</p><p><bold><italic>Epigyne and vulva</italic></bold> (Fig. <xref ref-type="fig" rid="F2">2A, B</xref>): wider than long, atrium irregular, posteromedially located, separated by the arch-bridge-shaped median septum; copulatory openings almost half-round, situated at the lateral sides of the base of median septum, far away from each other about 1/3 the epigynal width; copulatory ducts anterolaterally extending before strongly curved about 150° at distal end; spermathecae divided into two elongated chambers, the posterior chamber transversely extending.</p></tp:treatment-sec><tp:treatment-sec sec-type="distribution" id="SECID0EJKAE"><title>Distribution.</title><p>Known only from the type locality in Yunnan, China (Fig. <xref ref-type="fig" rid="F22">22A</xref>).</p></tp:treatment-sec><tp:treatment-sec><!--Section generated to contain objects referenced in tp:taxon-treatment.--><fig id="F22" position="float" orientation="portrait"><object-id xmlns:xlink="http://www.w3.org/1999/xlink" content-type="doi" xlink:type="simple">10.3897/zookeys.1192.114589.figure22</object-id><object-id xmlns:xlink="http://www.w3.org/1999/xlink" content-type="arpha" xlink:type="simple">F7E41C2B-C5E1-562B-B507-F84E4C84A8A2</object-id><label>Figure 22.</label><caption><p>Distributional records of the described species.</p></caption><graphic xmlns:xlink="http://www.w3.org/1999/xlink" xlink:href="zookeys-1192-141_article-114589__-g022.jpg" position="float" orientation="portrait" xlink:type="simple" id="oo_990586.jpg"><uri content-type="original_file" xlink:type="simple">https://binary.pensoft.net/fig/990586</uri></graphic></fig></tp:treatment-sec><ref-list><ref id="B17"><mixed-citation xmlns:xlink="http://www.w3.org/1999/xlink" xlink:type="simple"><person-group><name name-style="western"><surname>Logunov</surname><given-names>DV</given-names></name><name name-style="western"><surname>Rakov</surname><given-names>SY</given-names></name></person-group> (<year>1998</year>) <article-title>Miscellaneous notes on Middle Asian jumping spiders (<tp:taxon-name><tp:taxon-name-part taxon-name-part-type="order">Aranei</tp:taxon-name-part></tp:taxon-name>: <tp:taxon-name><tp:taxon-name-part taxon-name-part-type="family">Salticidae</tp:taxon-name-part></tp:taxon-name>).</article-title><source><tp:taxon-name><tp:taxon-name-part taxon-name-part-type="phylum">Arthropoda</tp:taxon-name-part></tp:taxon-name> Selecta</source><volume>7</volume>: <fpage>117</fpage>–<lpage>144</lpage>.</mixed-citation></ref><ref id="B24"><mixed-citation xmlns:xlink="http://www.w3.org/1999/xlink" xlink:type="simple"><person-group><name name-style="western"><surname>Peng</surname><given-names>XJ</given-names></name></person-group> (<year>2020</year>) <source>Fauna Sinica, Invertebrata 53, <tp:taxon-name><tp:taxon-name-part taxon-name-part-type="class">Arachnida</tp:taxon-name-part></tp:taxon-name>: <tp:taxon-name><tp:taxon-name-part taxon-name-part-type="order">Araneae</tp:taxon-name-part></tp:taxon-name>: <tp:taxon-name><tp:taxon-name-part taxon-name-part-type="family">Salticidae</tp:taxon-name-part></tp:taxon-name>.</source><publisher-name>Science Press</publisher-name>, <publisher-loc>Beijing</publisher-loc>, <size units="page">612 pp</size>.</mixed-citation></ref><ref id="B4"><mixed-citation xmlns:xlink="http://www.w3.org/1999/xlink" xlink:type="simple"><person-group><name name-style="western"><surname>Hu</surname><given-names>JL</given-names></name></person-group> (<year>2001</year>) Spiders in Qinghai-Tibet Plateau of China. Henan Science and Technology Publishing House, 658 pp.</mixed-citation></ref></ref-list></tp:taxon-treatment>
