# Supplementary material for: ﻿Eleven species of jumping spiders from Sichuan, Xizang, and Yunnan, China (Araneae, Salticidae)
Source: Zookeys. 2024 Feb 21;1192:141–78. doi: 10.3897/zookeys.1192.114589 (PMC10902788; doi:10.3897/zookeys.1192.114589)
Supplement: XML Treatment for Colaxes [file zookeys.1192.114589-treatment3.xml]

<!DOCTYPE tp:taxon-treatment
  PUBLIC "-//TaxonX//DTD Taxonomic Treatment Publishing DTD v0 20100105//EN" "tax-treatment-NSO.dtd">
<tp:taxon-treatment xmlns:tp="http://www.plazi.org/taxpub"><tp:treatment-meta><kwd-group><label>Taxon classification</label><kwd>
              <named-content content-type="kingdom">Animalia</named-content>
            </kwd><kwd>
              <named-content content-type="order">Araneae</named-content>
            </kwd><kwd>
              <named-content content-type="family">Salticidae</named-content>
            </kwd></kwd-group><mixed-citation publication-type="journal"><person-group><name><surname>Wang</surname><given-names>Cheng</given-names></name><name><surname>Mi</surname><given-names>Xiaoqi</given-names></name><name><surname>Li</surname><given-names>Shuqiang</given-names></name></person-group><article-title>﻿Eleven species of jumping spiders from Sichuan, Xizang, and Yunnan, China (<tp:taxon-name><tp:taxon-name-part taxon-name-part-type="order">Araneae</tp:taxon-name-part></tp:taxon-name>, <tp:taxon-name><tp:taxon-name-part taxon-name-part-type="family">Salticidae</tp:taxon-name-part></tp:taxon-name>)</article-title><source>Zookeys</source><day>21</day><month>02</month><year>2024</year><volume>1192</volume><fpage>141</fpage><lpage>178</lpage><pub-id pub-id-type="doi">10.3897/zookeys.1192.114589</pub-id></mixed-citation></tp:treatment-meta><tp:nomenclature><label>﻿Genus</label><tp:taxon-name>
            <object-id xmlns:xlink="http://www.w3.org/1999/xlink" content-type="arpha" xlink:type="simple">C988BCD6-AFB0-5F94-98B2-2560CC2091EA</object-id>
            <tp:taxon-name-part taxon-name-part-type="genus" reg="Colaxes">Colaxes</tp:taxon-name-part>
          </tp:taxon-name><tp:taxon-authority>Simon, 1900</tp:taxon-authority></tp:nomenclature><tp:treatment-sec sec-type="type species" id="SECID0ETLAE"><title>Type species.</title><p><italic><tp:taxon-name><tp:taxon-name-part taxon-name-part-type="genus" reg="Colaxes">Colaxes</tp:taxon-name-part><tp:taxon-name-part taxon-name-part-type="species" reg="nitidiventris">nitidiventris</tp:taxon-name-part></tp:taxon-name></italic> Simon, 1900.</p></tp:treatment-sec><tp:treatment-sec sec-type="comments" id="SECID0EEMAE"><title>Comments.</title><p><italic><tp:taxon-name><tp:taxon-name-part taxon-name-part-type="genus" reg="Colaxes">Colaxes</tp:taxon-name-part></tp:taxon-name></italic> is a rather poorly known genus, which is placed in the tribe <tp:taxon-name><tp:taxon-name-part taxon-name-part-type="tribe">Ballini</tp:taxon-name-part></tp:taxon-name> Banks, 1892 together with 21 other genera, and only contains four endemic species recorded from India and Sri Lanka (<xref ref-type="bibr" rid="B18">Maddison 2015</xref>; <xref ref-type="bibr" rid="B21">Metzner 2024</xref>; WSC 2024). The genus was diagnosed by <xref ref-type="bibr" rid="B1">Benjamin (2004)</xref> for the following: 1) the presence of dark markings on the laterals of the abdomen and the absence of markings on the lateral sides of legs I–IV; 2) the presence of only four spines on tibia I (except for <italic><tp:taxon-name><tp:taxon-name-part taxon-name-part-type="genus" reg="Ballus">Ballus</tp:taxon-name-part></tp:taxon-name></italic> C. L. Koch, 1850); and 3) absence of leaf-like setae ventrally on tibiae I (except for <italic><tp:taxon-name><tp:taxon-name-part taxon-name-part-type="genus" reg="Cynapes">Cynapes</tp:taxon-name-part></tp:taxon-name></italic> Simon, 1900 and <italic><tp:taxon-name><tp:taxon-name-part taxon-name-part-type="genus" reg="Ballus">Ballus</tp:taxon-name-part></tp:taxon-name></italic>). However, the mentioned diagnosis was doubted by <xref ref-type="bibr" rid="B23">Paul et al. (2020)</xref>, who also pointed out that the taxonomic validity of <italic><tp:taxon-name><tp:taxon-name-part taxon-name-part-type="genus" reg="Colaxes">Colaxes</tp:taxon-name-part></tp:taxon-name></italic> requires further investigation. It is worth noting that <xref ref-type="bibr" rid="B23">Paul et al. (2020)</xref> were not concerned about the absence of leaf-like setae ventrally on tibiae I, an essential character in Benjamin’s taxonomic study of the tribe <tp:taxon-name><tp:taxon-name-part taxon-name-part-type="tribe">Ballini</tp:taxon-name-part></tp:taxon-name> in 2004. According to this character, <italic><tp:taxon-name><tp:taxon-name-part taxon-name-part-type="genus" reg="Colaxes">Colaxes</tp:taxon-name-part></tp:taxon-name></italic> can be easily distinguished from Asian <tp:taxon-name><tp:taxon-name-part taxon-name-part-type="tribe">Ballini</tp:taxon-name-part></tp:taxon-name> genera except <italic><tp:taxon-name><tp:taxon-name-part taxon-name-part-type="genus" reg="Ballus">Ballus</tp:taxon-name-part></tp:taxon-name></italic>, <italic><tp:taxon-name><tp:taxon-name-part taxon-name-part-type="genus" reg="Copocrossa">Copocrossa</tp:taxon-name-part></tp:taxon-name></italic> Simon, 1901, and <italic><tp:taxon-name><tp:taxon-name-part taxon-name-part-type="genus" reg="Mantisatta">Mantisatta</tp:taxon-name-part></tp:taxon-name></italic> Warburton, 1900.</p><p>Moreover, <italic><tp:taxon-name><tp:taxon-name-part taxon-name-part-type="genus" reg="Colaxes">Colaxes</tp:taxon-name-part></tp:taxon-name></italic> can be distinguished from <italic><tp:taxon-name><tp:taxon-name-part taxon-name-part-type="genus" reg="Ballus">Ballus</tp:taxon-name-part></tp:taxon-name></italic> by the carapace, which is longer than wide, but wider than long in the latter (<xref ref-type="bibr" rid="B1">Benjamin 2004</xref>), and it can be distinguished from <italic><tp:taxon-name><tp:taxon-name-part taxon-name-part-type="genus" reg="Copocrossa">Copocrossa</tp:taxon-name-part></tp:taxon-name></italic>, and <italic><tp:taxon-name><tp:taxon-name-part taxon-name-part-type="genus" reg="Mantisatta">Mantisatta</tp:taxon-name-part></tp:taxon-name></italic> by lacking much-developed leg I (see the colour habitus photos of <italic><tp:taxon-name><tp:taxon-name-part taxon-name-part-type="genus" reg="Copocrossa">Copocrossa</tp:taxon-name-part><tp:taxon-name-part taxon-name-part-type="species" reg="tenuilineata">tenuilineata</tp:taxon-name-part></tp:taxon-name></italic> (Simon, 1900) and <italic><tp:taxon-name><tp:taxon-name-part taxon-name-part-type="genus" reg="Mantisatta">Mantisatta</tp:taxon-name-part><tp:taxon-name-part taxon-name-part-type="species" reg="trucidans">trucidans</tp:taxon-name-part></tp:taxon-name></italic> Warburton, 1900 in <xref ref-type="bibr" rid="B21">Metzner 2024</xref>). However, a proper definition of the genus can’t be provided because the generotype is relatively poorly known, and members are rather diverse in habitus and copulatory organs. The below new species might not be true <italic><tp:taxon-name><tp:taxon-name-part taxon-name-part-type="genus" reg="Colaxes">Colaxes</tp:taxon-name-part></tp:taxon-name></italic>. However, we still decided to temporarily assign it to the genus because it lacks leaf-like setae ventrally on tibiae I, shares similar copulatory organs with the known member, <italic><tp:taxon-name><tp:taxon-name-part taxon-name-part-type="genus" reg="Copocrossa">C.</tp:taxon-name-part><tp:taxon-name-part taxon-name-part-type="species" reg="horton">horton</tp:taxon-name-part></tp:taxon-name></italic> Benjamin, 2004, and is geographically adjacent to the generotype.</p></tp:treatment-sec><ref-list><ref id="B18"><mixed-citation xmlns:xlink="http://www.w3.org/1999/xlink" xlink:type="simple"><person-group><name name-style="western"><surname>Maddison</surname><given-names>WP</given-names></name></person-group> (<year>2015</year>) <article-title>A phylogenetic classification of jumping spiders (<tp:taxon-name><tp:taxon-name-part taxon-name-part-type="order">Araneae</tp:taxon-name-part></tp:taxon-name>: <tp:taxon-name><tp:taxon-name-part taxon-name-part-type="family">Salticidae</tp:taxon-name-part></tp:taxon-name>).</article-title><source>The Journal of Arachnology</source><volume>43</volume>(<issue>3</issue>): <fpage>231</fpage>–<lpage>292</lpage>. <ext-link xlink:href="10.1636/arac-43-03-231-292" ext-link-type="doi" xlink:type="simple">https://doi.org/10.1636/arac-43-03-231-292</ext-link></mixed-citation></ref><ref id="B21"><mixed-citation xmlns:xlink="http://www.w3.org/1999/xlink" xlink:type="simple"><person-group><name name-style="western"><surname>Metzner</surname><given-names>H</given-names></name></person-group> (<year>2024</year>) Jumping spiders (<tp:taxon-name><tp:taxon-name-part taxon-name-part-type="class">Arachnida</tp:taxon-name-part></tp:taxon-name>: <tp:taxon-name><tp:taxon-name-part taxon-name-part-type="order">Araneae</tp:taxon-name-part></tp:taxon-name>: <tp:taxon-name><tp:taxon-name-part taxon-name-part-type="family">Salticidae</tp:taxon-name-part></tp:taxon-name>) of the world. <ext-link xlink:href="https://www.jumping-spiders.com" ext-link-type="uri" xlink:type="simple">https://www.jumping-spiders.com</ext-link> [Accessed 17 January 2024]</mixed-citation></ref><ref id="B1"><mixed-citation xmlns:xlink="http://www.w3.org/1999/xlink" xlink:type="simple"><person-group><name name-style="western"><surname>Benjamin</surname><given-names>SP</given-names></name></person-group> (<year>2004</year>) <article-title>Taxonomic revision and phylogenetic hypothesis for the jumping spider subfamily <tp:taxon-name><tp:taxon-name-part taxon-name-part-type="subfamily">Ballinae</tp:taxon-name-part></tp:taxon-name> (<tp:taxon-name><tp:taxon-name-part taxon-name-part-type="order">Araneae</tp:taxon-name-part></tp:taxon-name>, <tp:taxon-name><tp:taxon-name-part taxon-name-part-type="family">Salticidae</tp:taxon-name-part></tp:taxon-name>).</article-title><source>Zoological Journal of the Linnean Society</source><volume>142</volume>(<issue>1</issue>): <fpage>1</fpage>–<lpage>82</lpage>. <ext-link xlink:href="10.1111/j.1096-3642.2004.00123.x" ext-link-type="doi" xlink:type="simple">https://doi.org/10.1111/j.1096-3642.2004.00123.x</ext-link></mixed-citation></ref><ref id="B23"><mixed-citation xmlns:xlink="http://www.w3.org/1999/xlink" xlink:type="simple"><person-group><name name-style="western"><surname>Paul</surname><given-names>J</given-names></name><name name-style="western"><surname>Prajapati</surname><given-names>DA</given-names></name><name name-style="western"><surname>Joseph</surname><given-names>MM</given-names></name><name name-style="western"><surname>Sebastian</surname><given-names>PA</given-names></name></person-group> (<year>2020</year>) <article-title>Description of a new species of <italic><tp:taxon-name><tp:taxon-name-part taxon-name-part-type="genus">Colaxes</tp:taxon-name-part></tp:taxon-name></italic> Simon, 1900 (<tp:taxon-name><tp:taxon-name-part taxon-name-part-type="order">Araneae</tp:taxon-name-part></tp:taxon-name>: <tp:taxon-name><tp:taxon-name-part taxon-name-part-type="family">Salticidae</tp:taxon-name-part></tp:taxon-name>: <tp:taxon-name><tp:taxon-name-part taxon-name-part-type="subfamily">Ballinae</tp:taxon-name-part></tp:taxon-name>) from the tropical montane cloud forests of Western Ghats, India.</article-title><source><tp:taxon-name><tp:taxon-name-part taxon-name-part-type="phylum">Arthropoda</tp:taxon-name-part></tp:taxon-name> Selecta</source><volume>29</volume>(<issue>2</issue>): <fpage>244</fpage>–<lpage>250</lpage>. <ext-link xlink:href="10.15298/arthsel.29.2.10" ext-link-type="doi" xlink:type="simple">https://doi.org/10.15298/arthsel.29.2.10</ext-link></mixed-citation></ref></ref-list></tp:taxon-treatment>
