# Supplementary material for: ﻿Eleven species of jumping spiders from Sichuan, Xizang, and Yunnan, China (Araneae, Salticidae)
Source: Zookeys. 2024 Feb 21;1192:141–78. doi: 10.3897/zookeys.1192.114589 (PMC10902788; doi:10.3897/zookeys.1192.114589)
Supplement: XML Treatment for Colaxes cibagou [file zookeys.1192.114589-treatment4.xml]

<!DOCTYPE tp:taxon-treatment
  PUBLIC "-//TaxonX//DTD Taxonomic Treatment Publishing DTD v0 20100105//EN" "tax-treatment-NSO.dtd">
<tp:taxon-treatment xmlns:tp="http://www.plazi.org/taxpub"><tp:treatment-meta><kwd-group><label>Taxon classification</label><kwd>
              <named-content content-type="kingdom">Animalia</named-content>
            </kwd><kwd>
              <named-content content-type="order">Araneae</named-content>
            </kwd><kwd>
              <named-content content-type="family">Salticidae</named-content>
            </kwd></kwd-group><mixed-citation publication-type="journal"><person-group><name><surname>Wang</surname><given-names>Cheng</given-names></name><name><surname>Mi</surname><given-names>Xiaoqi</given-names></name><name><surname>Li</surname><given-names>Shuqiang</given-names></name></person-group><article-title>﻿Eleven species of jumping spiders from Sichuan, Xizang, and Yunnan, China (<tp:taxon-name><tp:taxon-name-part taxon-name-part-type="order">Araneae</tp:taxon-name-part></tp:taxon-name>, <tp:taxon-name><tp:taxon-name-part taxon-name-part-type="family">Salticidae</tp:taxon-name-part></tp:taxon-name>)</article-title><source>Zookeys</source><day>21</day><month>02</month><year>2024</year><volume>1192</volume><fpage>141</fpage><lpage>178</lpage><pub-id pub-id-type="doi">10.3897/zookeys.1192.114589</pub-id></mixed-citation></tp:treatment-meta><tp:nomenclature><label>﻿</label><tp:taxon-name>
            <object-id xmlns:xlink="http://www.w3.org/1999/xlink" content-type="arpha" xlink:type="simple">AAD9E17E-8D58-531D-90E8-332C53C80056</object-id>
            <tp:taxon-name-part taxon-name-part-type="genus" reg="Colaxes">Colaxes</tp:taxon-name-part>
            <tp:taxon-name-part taxon-name-part-type="species" reg="cibagou">cibagou</tp:taxon-name-part>
            <object-id xmlns:xlink="http://www.w3.org/1999/xlink" content-type="zoobank" xlink:type="simple">https://zoobank.org/3E3387C2-5AA8-4A75-B079-EDA98189747C</object-id>
          </tp:taxon-name><tp:taxon-status xmlns:xlink="http://www.w3.org/1999/xlink" xlink:type="simple">sp. nov.</tp:taxon-status><xref ref-type="fig" rid="F3">Figs 3</xref><xref ref-type="fig" rid="F4">, 4</xref><xref ref-type="fig" rid="F22">, 22B</xref></tp:nomenclature><tp:treatment-sec sec-type="type material" id="SECID0EPTAE"><title>Type material.</title><p><bold><italic>Holotype</italic></bold> ♂ (<abbrev xmlns:xlink="http://www.w3.org/1999/xlink" content-type="institution" xlink:title="Tongren University" id="ABBRID0E1TAE" xlink:type="simple">TRU</abbrev>-XZ-JS-0001), China: Xizang: Zayu County, Cibagou National Nature Reserve (<named-content xmlns:xlink="http://www.w3.org/1999/xlink" content-type="dwc:verbatimCoordinates" xlink:type="simple"><named-content content-type="geo-json" specific-use="{&#34;type&#34;:&#34;Point&#34;,&#34;coordinates&#34;:[97.047667,28.690500]}" id="NCID0ECUAE" xlink:type="simple">28°41.43′N, 97°2.86′E</named-content></named-content>, ca 2570 m), 26 Jun. 2023, C. Wang leg. <bold><italic>Paratypes</italic></bold> 2♂1♀ (<abbrev xmlns:xlink="http://www.w3.org/1999/xlink" content-type="institution" xlink:title="Tongren University" id="ABBRID0EKUAE" xlink:type="simple">TRU</abbrev>-XZ-JS-0002–0004), same data as for holotype; 3♂2♀ (<abbrev xmlns:xlink="http://www.w3.org/1999/xlink" content-type="institution" xlink:title="Tongren University" id="ABBRID0EPUAE" xlink:type="simple">TRU</abbrev>-XZ-JS-0005–0009), same locality as for holotype, 13 Aug. 2003, C. Wang &amp; H. Yao leg.</p></tp:treatment-sec><tp:treatment-sec sec-type="etymology" id="SECID0EUUAE"><title>Etymology.</title><p>The species name is a noun derived from the type locality: Cibagou National Nature Reserve.</p></tp:treatment-sec><tp:treatment-sec sec-type="diagnosis" id="SECID0EZUAE"><title>Diagnosis.</title><p><italic><tp:taxon-name><tp:taxon-name-part taxon-name-part-type="genus" reg="Colaxes">Colaxes</tp:taxon-name-part><tp:taxon-name-part taxon-name-part-type="species" reg="cibagou">cibagou</tp:taxon-name-part></tp:taxon-name></italic> sp. nov. can be easily distinguished from other congeners by the wide embolic coils, which are equal to about four-fifths the bulb width in diameter, the male cheliceral promarginal fissidental tooth, and the presence of hood structure formed by the anterior portion of the epigynal median septum (Figs <xref ref-type="fig" rid="F3">3A</xref>, <xref ref-type="fig" rid="F4">4A, G</xref>), versus embolic coils less than two-thirds the bulb width in diameter, two or three male cheliceral promarginal teeth, and the absence of similar hood structure in <italic><tp:taxon-name><tp:taxon-name-part taxon-name-part-type="genus" reg="Colaxes">Colaxes</tp:taxon-name-part></tp:taxon-name></italic> (for illustrations, see <xref ref-type="bibr" rid="B21">Metzner 2024</xref>).</p><fig id="F3" position="float" orientation="portrait"><object-id xmlns:xlink="http://www.w3.org/1999/xlink" content-type="doi" xlink:type="simple">10.3897/zookeys.1192.114589.figure3</object-id><object-id xmlns:xlink="http://www.w3.org/1999/xlink" content-type="arpha" xlink:type="simple">B702B502-C6AC-56AF-A648-F724CF689FF9</object-id><label>Figure 3.</label><caption><p><italic><tp:taxon-name><tp:taxon-name-part taxon-name-part-type="genus" reg="Colaxes">Colaxes</tp:taxon-name-part><tp:taxon-name-part taxon-name-part-type="species" reg="cibagou">cibagou</tp:taxon-name-part></tp:taxon-name></italic> sp. nov., holotype (<bold>A, B</bold>) and male paratype (<bold>C, D</bold>) <bold>A</bold> palp, ventral <bold>B</bold> ditto, retrolateral <bold>C</bold> embolus, anteroventral <bold>D</bold> ditto, retrolateral. Scale bars: 0.1 mm.</p></caption><graphic xmlns:xlink="http://www.w3.org/1999/xlink" xlink:href="zookeys-1192-141_article-114589__-g003.jpg" position="float" orientation="portrait" xlink:type="simple" id="oo_990567.jpg"><uri content-type="original_file" xlink:type="simple">https://binary.pensoft.net/fig/990567</uri></graphic></fig><fig id="F4" position="float" orientation="portrait"><object-id xmlns:xlink="http://www.w3.org/1999/xlink" content-type="doi" xlink:type="simple">10.3897/zookeys.1192.114589.figure4</object-id><object-id xmlns:xlink="http://www.w3.org/1999/xlink" content-type="arpha" xlink:type="simple">2D133106-3FB0-59DF-9E88-94B3656F7C06</object-id><label>Figure 4.</label><caption><p><italic><tp:taxon-name><tp:taxon-name-part taxon-name-part-type="genus" reg="Colaxes">Colaxes</tp:taxon-name-part><tp:taxon-name-part taxon-name-part-type="species" reg="cibagou">cibagou</tp:taxon-name-part></tp:taxon-name></italic> sp. nov., male holotype and female paratype <bold>A</bold> epigyne, ventral <bold>B</bold> vulva, dorsal <bold>C</bold> holotype habitus, dorsal <bold>D</bold> ditto, lateral <bold>E</bold> female paratype habitus, dorsal <bold>F</bold> holotype carapace, frontal <bold>G</bold> holotype chelicera, posterior <bold>H</bold> leg I of holotype, prolateral. Scale bars: 0.1 mm (<bold>A, B, G</bold>); 0.5 mm (<bold>C–F, H</bold>).</p></caption><graphic xmlns:xlink="http://www.w3.org/1999/xlink" xlink:href="zookeys-1192-141_article-114589__-g004.jpg" position="float" orientation="portrait" xlink:type="simple" id="oo_990568.jpg"><uri content-type="original_file" xlink:type="simple">https://binary.pensoft.net/fig/990568</uri></graphic></fig></tp:treatment-sec><tp:treatment-sec sec-type="description" id="SECID0ENYAE"><title>Description.</title><p><bold>Male</bold> (Figs <xref ref-type="fig" rid="F3">3</xref>, <xref ref-type="fig" rid="F4">4C, D, F–H</xref>). Total length 3.66. Carapace 1.55 long, 1.23 wide. Abdomen 2.21 long, 1.02 wide. Eye sizes and inter-distances: <abbrev xmlns:xlink="http://www.w3.org/1999/xlink" xlink:title="anterior median eye" id="ABBRID0E4YAE" xlink:type="simple">AME</abbrev> 0.34, <abbrev xmlns:xlink="http://www.w3.org/1999/xlink" xlink:title="anterior lateral eye" id="ABBRID0EBZAE" xlink:type="simple">ALE</abbrev> 0.17, <abbrev xmlns:xlink="http://www.w3.org/1999/xlink" xlink:title="posterior lateral eye" id="ABBRID0EFZAE" xlink:type="simple">PLE</abbrev> 0.13, <abbrev xmlns:xlink="http://www.w3.org/1999/xlink" xlink:title="anterior eye row width" id="ABBRID0EJZAE" xlink:type="simple">AERW</abbrev> 0.96, <abbrev xmlns:xlink="http://www.w3.org/1999/xlink" xlink:title="posterior eye row width" id="ABBRID0ENZAE" xlink:type="simple">PERW</abbrev> 1.04, <abbrev xmlns:xlink="http://www.w3.org/1999/xlink" xlink:title="eye field length" id="ABBRID0ERZAE" xlink:type="simple">EFL</abbrev> 0.62. <bold><italic>Legs</italic></bold>: I 3.37 (1.08, 0.55, 0.83, 0.63, 0.28), II 2.28 (0.70, 0.38, 0.50, 0.45, 0.25), III 2.29 (0.70, 0.33, 0.50, 0.48, 0.28), IV 2.82 (0.88, 0.38, 0.63, 0.63, 0.30). Carapace sub-square, yellow except the eye bases black, without distinct markings, covered with pale thin setae on face and bilateral sides of eye field; fovea indistinct. Chelicerae dark yellow, each with promarginal fissidental tooth with two or three cusps, and two retromarginal teeth separated by fissidental tooth with two cusps. Endites paler than chelicerae and widened distally. Labium yellow to brown, the antero-submarginal portions pale. Sternum shield-shaped, covered with thin setae. Legs pale to red-brown; legs I strongest, with slightly inflated femora, and five and four ventral spines on tibiae and metatarsi, respectively. Abdomen elongated, dorsum pale to dark brown, with narrow, longitudinal, anteromedian, dark brown stripes followed by four chevron markings, covered with dense silver spots laterally, and prominent scutum extending across the whole surface; venter grey, with broad, green-brown, median longitudinal band.</p><p><bold><italic>Palp</italic></bold> (Fig. <xref ref-type="fig" rid="F3">3A–D</xref>): tibia slightly wider than long, with straight, antero-retrolaterally extended <abbrev xmlns:xlink="http://www.w3.org/1999/xlink" xlink:title="retrolateral tibial apophysis" id="ABBRID0ED1AE" xlink:type="simple">RTA</abbrev> tapered to blunt tip; cymbium about 1.5 times longer than wide; bulb swollen, slightly narrowed medio-posteriorly; embolus long, arising at the anterior portion of bulb, coiled more than twice, with blunt tip.</p><p><bold>Female</bold> (Fig. <xref ref-type="fig" rid="F4">4A, B, E</xref>). Total length 4.51. Carapace 1.62 long, 1.17 wide. Abdomen 2.81 long, 1.55 wide. Eye sizes and inter-distances: <abbrev xmlns:xlink="http://www.w3.org/1999/xlink" xlink:title="anterior median eye" id="ABBRID0EP1AE" xlink:type="simple">AME</abbrev> 0.34, <abbrev xmlns:xlink="http://www.w3.org/1999/xlink" xlink:title="anterior lateral eye" id="ABBRID0ET1AE" xlink:type="simple">ALE</abbrev> 0.17, <abbrev xmlns:xlink="http://www.w3.org/1999/xlink" xlink:title="posterior lateral eye" id="ABBRID0EX1AE" xlink:type="simple">PLE</abbrev> 0.13, <abbrev xmlns:xlink="http://www.w3.org/1999/xlink" xlink:title="anterior eye row width" id="ABBRID0E21AE" xlink:type="simple">AERW</abbrev> 0.96, <abbrev xmlns:xlink="http://www.w3.org/1999/xlink" xlink:title="posterior eye row width" id="ABBRID0E61AE" xlink:type="simple">PERW</abbrev> 1.06, <abbrev xmlns:xlink="http://www.w3.org/1999/xlink" xlink:title="eye field length" id="ABBRID0ED2AE" xlink:type="simple">EFL</abbrev> 0.60. <bold><italic>Legs</italic></bold>: I 2.62 (0.80, 0.48, 0.63, 0.43, 0.28), II 2.06 (0.58, 0.38, 0.50, 0.35, 0.25), III 2.14 (0.70, 0.33, 0.43, 0.43, 0.25), IV 2.77 (0.88, 0.33, 0.70, 0.58, 0.28). <bold><italic>Habitus</italic></bold> (Fig. <xref ref-type="fig" rid="F4">4E</xref>) similar to that of male except the less-developed legs I, the absence of abdomen dorsal scutum, and two cheliceral promarginal teeth.</p><p><bold><italic>Epigyne and vulva</italic></bold> (Fig. <xref ref-type="fig" rid="F4">4A, B</xref>): longer than wide; atrium oval, with invert U-shaped anterior ridge, and separated by broad median septum, which forms pair of hood structures at anterior portion; copulatory openings located at the lowest portions of atrium, slit-shaped, separated from each other about 1.5 times their width; copulatory ducts long, forming complicated coils; spermathecae indistinct; fertilization ducts lamellar, extending anterolaterally.</p></tp:treatment-sec><tp:treatment-sec sec-type="distribution" id="SECID0E32AE"><title>Distribution.</title><p>Known only from the type locality in Yunnan, China (Fig. <xref ref-type="fig" rid="F22">22B</xref>).</p></tp:treatment-sec><tp:treatment-sec sec-type="comments" id="SECID0EG3AE"><title>Comments.</title><p>The unpublished molecular evidence has supported the pairing.</p></tp:treatment-sec><tp:treatment-sec><!--Section generated to contain objects referenced in tp:taxon-treatment.--><fig id="F22" position="float" orientation="portrait"><object-id xmlns:xlink="http://www.w3.org/1999/xlink" content-type="doi" xlink:type="simple">10.3897/zookeys.1192.114589.figure22</object-id><object-id xmlns:xlink="http://www.w3.org/1999/xlink" content-type="arpha" xlink:type="simple">F7E41C2B-C5E1-562B-B507-F84E4C84A8A2</object-id><label>Figure 22.</label><caption><p>Distributional records of the described species.</p></caption><graphic xmlns:xlink="http://www.w3.org/1999/xlink" xlink:href="zookeys-1192-141_article-114589__-g022.jpg" position="float" orientation="portrait" xlink:type="simple" id="oo_990586.jpg"><uri content-type="original_file" xlink:type="simple">https://binary.pensoft.net/fig/990586</uri></graphic></fig></tp:treatment-sec><ref-list><ref id="B21"><mixed-citation xmlns:xlink="http://www.w3.org/1999/xlink" xlink:type="simple"><person-group><name name-style="western"><surname>Metzner</surname><given-names>H</given-names></name></person-group> (<year>2024</year>) Jumping spiders (<tp:taxon-name><tp:taxon-name-part taxon-name-part-type="class">Arachnida</tp:taxon-name-part></tp:taxon-name>: <tp:taxon-name><tp:taxon-name-part taxon-name-part-type="order">Araneae</tp:taxon-name-part></tp:taxon-name>: <tp:taxon-name><tp:taxon-name-part taxon-name-part-type="family">Salticidae</tp:taxon-name-part></tp:taxon-name>) of the world. <ext-link xlink:href="https://www.jumping-spiders.com" ext-link-type="uri" xlink:type="simple">https://www.jumping-spiders.com</ext-link> [Accessed 17 January 2024]</mixed-citation></ref></ref-list></tp:taxon-treatment>
