# Supplementary material for: ﻿Eleven species of jumping spiders from Sichuan, Xizang, and Yunnan, China (Araneae, Salticidae)
Source: Zookeys. 2024 Feb 21;1192:141–78. doi: 10.3897/zookeys.1192.114589 (PMC10902788; doi:10.3897/zookeys.1192.114589)
Supplement: XML Treatment for Epeus [file zookeys.1192.114589-treatment5.xml]

<!DOCTYPE tp:taxon-treatment
  PUBLIC "-//TaxonX//DTD Taxonomic Treatment Publishing DTD v0 20100105//EN" "tax-treatment-NSO.dtd">
<tp:taxon-treatment xmlns:tp="http://www.plazi.org/taxpub"><tp:treatment-meta><kwd-group><label>Taxon classification</label><kwd>
              <named-content content-type="kingdom">Animalia</named-content>
            </kwd><kwd>
              <named-content content-type="order">Araneae</named-content>
            </kwd><kwd>
              <named-content content-type="family">Salticidae</named-content>
            </kwd></kwd-group><mixed-citation publication-type="journal"><person-group><name><surname>Wang</surname><given-names>Cheng</given-names></name><name><surname>Mi</surname><given-names>Xiaoqi</given-names></name><name><surname>Li</surname><given-names>Shuqiang</given-names></name></person-group><article-title>﻿Eleven species of jumping spiders from Sichuan, Xizang, and Yunnan, China (<tp:taxon-name><tp:taxon-name-part taxon-name-part-type="order">Araneae</tp:taxon-name-part></tp:taxon-name>, <tp:taxon-name><tp:taxon-name-part taxon-name-part-type="family">Salticidae</tp:taxon-name-part></tp:taxon-name>)</article-title><source>Zookeys</source><day>21</day><month>02</month><year>2024</year><volume>1192</volume><fpage>141</fpage><lpage>178</lpage><pub-id pub-id-type="doi">10.3897/zookeys.1192.114589</pub-id></mixed-citation></tp:treatment-meta><tp:nomenclature><label>﻿Genus</label><tp:taxon-name>
            <object-id xmlns:xlink="http://www.w3.org/1999/xlink" content-type="arpha" xlink:type="simple">7C4FA0D7-1271-50AA-83D6-B9672D84096E</object-id>
            <tp:taxon-name-part taxon-name-part-type="genus" reg="Epeus">Epeus</tp:taxon-name-part>
          </tp:taxon-name><tp:taxon-authority>Peckham &amp; Peckham, 1886</tp:taxon-authority></tp:nomenclature><tp:treatment-sec sec-type="type species" id="SECID0EL4AE"><title>Type species.</title><p><italic><tp:taxon-name><tp:taxon-name-part taxon-name-part-type="genus" reg="Evenus">Evenus</tp:taxon-name-part><tp:taxon-name-part taxon-name-part-type="species" reg="tener">tener</tp:taxon-name-part></tp:taxon-name></italic> Simon, 1877.</p></tp:treatment-sec><tp:treatment-sec sec-type="comments" id="SECID0E34AE"><title>Comments.</title><p><italic><tp:taxon-name><tp:taxon-name-part taxon-name-part-type="genus" reg="Epeus">Epeus</tp:taxon-name-part></tp:taxon-name></italic>, one of the members of the subtribe <tp:taxon-name><tp:taxon-name-part taxon-name-part-type="subtribe">Plexippina</tp:taxon-name-part></tp:taxon-name> Simon, 1901 (<xref ref-type="bibr" rid="B18">Maddison 2015</xref>), contains 19 species distributed mainly in East, South, and Southeast Asia (WSC 2024). The genus has always been considered to be closely related to <italic><tp:taxon-name><tp:taxon-name-part taxon-name-part-type="genus" reg="Plexippoides">Plexippoides</tp:taxon-name-part></tp:taxon-name></italic> Prószyński, 1984 and a relatively comprehensive comparison of those two genera was provided by <xref ref-type="bibr" rid="B16">Logunov (2021)</xref>, who summarized seven characters to distinguish <italic><tp:taxon-name><tp:taxon-name-part taxon-name-part-type="genus" reg="Epeus">Epeus</tp:taxon-name-part></tp:taxon-name></italic> and <italic><tp:taxon-name><tp:taxon-name-part taxon-name-part-type="genus" reg="Plexippoides">Plexippoides</tp:taxon-name-part></tp:taxon-name></italic>. However, the conclusion could not be perfect. Those two genera share similar palpal structure, especially in having a cluster of setae antero-retrolateral to the bulb on cavity, the presence of tegular lobe, and the sclerotized <abbrev xmlns:xlink="http://www.w3.org/1999/xlink" xlink:title="retrolateral cymbial apophysis" id="ABBRID0EL6AE" xlink:type="simple">RCA</abbrev>; however, <italic><tp:taxon-name><tp:taxon-name-part taxon-name-part-type="genus" reg="Epeus">Epeus</tp:taxon-name-part></tp:taxon-name></italic> can be distinguished from <italic><tp:taxon-name><tp:taxon-name-part taxon-name-part-type="genus" reg="Plexippoides">Plexippoides</tp:taxon-name-part></tp:taxon-name></italic> by the following: 1) the slender body, covered with sparse setae on carapace (for illustrations, see <xref ref-type="bibr" rid="B21">Metzner 2024</xref>), versus rather dumpy body, setose on carapace in <italic><tp:taxon-name><tp:taxon-name-part taxon-name-part-type="genus" reg="Plexippoides">Plexippoides</tp:taxon-name-part></tp:taxon-name></italic> (<xref ref-type="bibr" rid="B16">Logunov 2021</xref>: figs 1, 6, 9, 14, 45, 50); 2) the most anterior margin of bulb cavity is far away from cymbial tip at least ca. one-third the cymbial length (for illustrations, see <xref ref-type="bibr" rid="B21">Metzner 2024</xref>), versus close to cymbial tip no more than one-third the cymbial length in <italic><tp:taxon-name><tp:taxon-name-part taxon-name-part-type="genus" reg="Plexippoides">Plexippoides</tp:taxon-name-part></tp:taxon-name></italic> (Lougunov 2021: figs 17, 23, 28); 3) the weakly sclerotized copulatory ducts run posteriorly and form multi-loops (<xref ref-type="bibr" rid="B22">Patoleta et al. 2020</xref>), but sclerotized copulatory ducts do not form similar loops in <italic><tp:taxon-name><tp:taxon-name-part taxon-name-part-type="genus" reg="Plexippoides">Plexippoides</tp:taxon-name-part></tp:taxon-name></italic> (<xref ref-type="bibr" rid="B16">Logunov 2021</xref>: figs 33, 37, 41). <italic><tp:taxon-name><tp:taxon-name-part taxon-name-part-type="genus" reg="Plexippoides">P.</tp:taxon-name-part><tp:taxon-name-part taxon-name-part-type="species" reg="guangxi">guangxi</tp:taxon-name-part></tp:taxon-name></italic> and <italic><tp:taxon-name><tp:taxon-name-part taxon-name-part-type="genus" reg="Plexippoides">P.</tp:taxon-name-part><tp:taxon-name-part taxon-name-part-type="species" reg="dilucidus">dilucidus</tp:taxon-name-part></tp:taxon-name></italic> have slender bodies, and their most anterior margin of bulb cavity is far away from cymbial tip more than one-third the cymbial length (<xref ref-type="bibr" rid="B25">Peng and Li 2002</xref>: fig. 3A, C; <xref ref-type="bibr" rid="B26">Próchniewicz 1990</xref>: figs 22, 23, 26). Based on that, they are being transferred.</p></tp:treatment-sec><ref-list><ref id="B18"><mixed-citation xmlns:xlink="http://www.w3.org/1999/xlink" xlink:type="simple"><person-group><name name-style="western"><surname>Maddison</surname><given-names>WP</given-names></name></person-group> (<year>2015</year>) <article-title>A phylogenetic classification of jumping spiders (<tp:taxon-name><tp:taxon-name-part taxon-name-part-type="order">Araneae</tp:taxon-name-part></tp:taxon-name>: <tp:taxon-name><tp:taxon-name-part taxon-name-part-type="family">Salticidae</tp:taxon-name-part></tp:taxon-name>).</article-title><source>The Journal of Arachnology</source><volume>43</volume>(<issue>3</issue>): <fpage>231</fpage>–<lpage>292</lpage>. <ext-link xlink:href="10.1636/arac-43-03-231-292" ext-link-type="doi" xlink:type="simple">https://doi.org/10.1636/arac-43-03-231-292</ext-link></mixed-citation></ref><ref id="B16"><mixed-citation xmlns:xlink="http://www.w3.org/1999/xlink" xlink:type="simple"><person-group><name name-style="western"><surname>Logunov</surname><given-names>DV</given-names></name></person-group> (<year>2021</year>) <article-title>On three species of <italic><tp:taxon-name><tp:taxon-name-part taxon-name-part-type="genus">Plexippoides</tp:taxon-name-part></tp:taxon-name></italic> Prószyński, 1984 (<tp:taxon-name><tp:taxon-name-part taxon-name-part-type="order">Araneae</tp:taxon-name-part></tp:taxon-name>: <tp:taxon-name><tp:taxon-name-part taxon-name-part-type="family">Salticidae</tp:taxon-name-part></tp:taxon-name>) from the Mediterranean, the Middle East, and Central Asia, with notes on a taxonomic validity of the genus.</article-title><source>Arachnology</source><volume>18</volume>(<issue>7</issue>): <fpage>766</fpage>–<lpage>777</lpage>. <ext-link xlink:href="10.13156/arac.2020.18.7.766" ext-link-type="doi" xlink:type="simple">https://doi.org/10.13156/arac.2020.18.7.766</ext-link></mixed-citation></ref><ref id="B21"><mixed-citation xmlns:xlink="http://www.w3.org/1999/xlink" xlink:type="simple"><person-group><name name-style="western"><surname>Metzner</surname><given-names>H</given-names></name></person-group> (<year>2024</year>) Jumping spiders (<tp:taxon-name><tp:taxon-name-part taxon-name-part-type="class">Arachnida</tp:taxon-name-part></tp:taxon-name>: <tp:taxon-name><tp:taxon-name-part taxon-name-part-type="order">Araneae</tp:taxon-name-part></tp:taxon-name>: <tp:taxon-name><tp:taxon-name-part taxon-name-part-type="family">Salticidae</tp:taxon-name-part></tp:taxon-name>) of the world. <ext-link xlink:href="https://www.jumping-spiders.com" ext-link-type="uri" xlink:type="simple">https://www.jumping-spiders.com</ext-link> [Accessed 17 January 2024]</mixed-citation></ref><ref id="B22"><mixed-citation xmlns:xlink="http://www.w3.org/1999/xlink" xlink:type="simple"><person-group><name name-style="western"><surname>Patoleta</surname><given-names>BM</given-names></name><name name-style="western"><surname>Gardzińska</surname><given-names>J</given-names></name><name name-style="western"><surname>Żabka</surname><given-names>M</given-names></name></person-group> (<year>2020</year>) <tp:taxon-name><tp:taxon-name-part taxon-name-part-type="family">Salticidae</tp:taxon-name-part></tp:taxon-name> (<tp:taxon-name><tp:taxon-name-part taxon-name-part-type="class">Arachnida</tp:taxon-name-part></tp:taxon-name>, <tp:taxon-name><tp:taxon-name-part taxon-name-part-type="order">Araneae</tp:taxon-name-part></tp:taxon-name>) of Thailand: New species and records of <italic><tp:taxon-name><tp:taxon-name-part taxon-name-part-type="genus">Epeus</tp:taxon-name-part></tp:taxon-name></italic> Peckham &amp; Peckham, 1886 and <italic><tp:taxon-name><tp:taxon-name-part taxon-name-part-type="genus">Ptocasius</tp:taxon-name-part></tp:taxon-name></italic> Simon, 1885. PeerJ 8(e9352): 1–23. <ext-link xlink:href="10.7717/peerj.9352" ext-link-type="doi" xlink:type="simple">https://doi.org/10.7717/peerj.9352</ext-link></mixed-citation></ref><ref id="B25"><mixed-citation xmlns:xlink="http://www.w3.org/1999/xlink" xlink:type="simple"><person-group><name name-style="western"><surname>Peng</surname><given-names>XJ</given-names></name><name name-style="western"><surname>Li</surname><given-names>S</given-names></name></person-group> (<year>2002</year>) <article-title>A review of the genus <italic><tp:taxon-name><tp:taxon-name-part taxon-name-part-type="genus">Epeus</tp:taxon-name-part></tp:taxon-name></italic> Peckham &amp; Peckham (<tp:taxon-name><tp:taxon-name-part taxon-name-part-type="order">Araneae</tp:taxon-name-part></tp:taxon-name>: <tp:taxon-name><tp:taxon-name-part taxon-name-part-type="family">Salticidae</tp:taxon-name-part></tp:taxon-name>) from China.</article-title><source>Oriental Insects</source><volume>36</volume>(<issue>1</issue>): <fpage>385</fpage>–<lpage>392</lpage>. <ext-link xlink:href="10.1080/00305316.2002.10417336" ext-link-type="doi" xlink:type="simple">https://doi.org/10.1080/00305316.2002.10417336</ext-link></mixed-citation></ref><ref id="B26"><mixed-citation xmlns:xlink="http://www.w3.org/1999/xlink" xlink:type="simple"><person-group><name name-style="western"><surname>Próchniewicz</surname><given-names>M</given-names></name></person-group> (<year>1990</year>) <article-title><tp:taxon-name><tp:taxon-name-part taxon-name-part-type="family">Salticidae</tp:taxon-name-part></tp:taxon-name> aus Nepal und Bhutan. Genera <italic><tp:taxon-name><tp:taxon-name-part taxon-name-part-type="genus">Telamonia</tp:taxon-name-part></tp:taxon-name></italic> Thorell 1887 und <italic><tp:taxon-name><tp:taxon-name-part taxon-name-part-type="genus">Plexippoides</tp:taxon-name-part></tp:taxon-name></italic> Prószyński 1976 (<tp:taxon-name><tp:taxon-name-part taxon-name-part-type="class">Arachnida</tp:taxon-name-part></tp:taxon-name>: <tp:taxon-name><tp:taxon-name-part taxon-name-part-type="order">Araneae</tp:taxon-name-part></tp:taxon-name>).</article-title><source>Senckenbergiana Biologica</source><volume>70</volume>: <fpage>151</fpage>–<lpage>160</lpage>.</mixed-citation></ref></ref-list></tp:taxon-treatment>
