# Supplementary material for: ﻿Eleven species of jumping spiders from Sichuan, Xizang, and Yunnan, China (Araneae, Salticidae)
Source: Zookeys. 2024 Feb 21;1192:141–78. doi: 10.3897/zookeys.1192.114589 (PMC10902788; doi:10.3897/zookeys.1192.114589)
Supplement: XML Treatment for Epeus pengi [file zookeys.1192.114589-treatment6.xml]

<!DOCTYPE tp:taxon-treatment
  PUBLIC "-//TaxonX//DTD Taxonomic Treatment Publishing DTD v0 20100105//EN" "tax-treatment-NSO.dtd">
<tp:taxon-treatment xmlns:tp="http://www.plazi.org/taxpub"><tp:treatment-meta><kwd-group><label>Taxon classification</label><kwd>
              <named-content content-type="kingdom">Animalia</named-content>
            </kwd><kwd>
              <named-content content-type="order">Araneae</named-content>
            </kwd><kwd>
              <named-content content-type="family">Salticidae</named-content>
            </kwd></kwd-group><mixed-citation publication-type="journal"><person-group><name><surname>Wang</surname><given-names>Cheng</given-names></name><name><surname>Mi</surname><given-names>Xiaoqi</given-names></name><name><surname>Li</surname><given-names>Shuqiang</given-names></name></person-group><article-title>﻿Eleven species of jumping spiders from Sichuan, Xizang, and Yunnan, China (<tp:taxon-name><tp:taxon-name-part taxon-name-part-type="order">Araneae</tp:taxon-name-part></tp:taxon-name>, <tp:taxon-name><tp:taxon-name-part taxon-name-part-type="family">Salticidae</tp:taxon-name-part></tp:taxon-name>)</article-title><source>Zookeys</source><day>21</day><month>02</month><year>2024</year><volume>1192</volume><fpage>141</fpage><lpage>178</lpage><pub-id pub-id-type="doi">10.3897/zookeys.1192.114589</pub-id></mixed-citation></tp:treatment-meta><tp:nomenclature><label>﻿</label><tp:taxon-name>
            <object-id xmlns:xlink="http://www.w3.org/1999/xlink" content-type="arpha" xlink:type="simple">A8FD1DAE-54DC-5122-9CA5-608CDB1BFCF4</object-id>
            <tp:taxon-name-part taxon-name-part-type="genus" reg="Epeus">Epeus</tp:taxon-name-part>
            <tp:taxon-name-part taxon-name-part-type="species" reg="pengi">pengi</tp:taxon-name-part>
            <object-id xmlns:xlink="http://www.w3.org/1999/xlink" content-type="zoobank" xlink:type="simple">https://zoobank.org/812997F9-7D51-426E-938B-C0548CC3E819</object-id>
          </tp:taxon-name><tp:taxon-status xmlns:xlink="http://www.w3.org/1999/xlink" xlink:type="simple">sp. nov.</tp:taxon-status><xref ref-type="fig" rid="F5">Figs 5</xref><xref ref-type="fig" rid="F6">, 6</xref><xref ref-type="fig" rid="F22">, 22B</xref></tp:nomenclature><tp:treatment-sec sec-type="type material" id="SECID0E1DAG"><title>Type material.</title><p><bold><italic>Holotype</italic></bold> ♂ (<abbrev xmlns:xlink="http://www.w3.org/1999/xlink" content-type="institution" xlink:title="Tongren University" id="ABBRID0EFEAG" xlink:type="simple">TRU</abbrev>-XZ-JS-0010), China: Xizang: Bowo County, 318 National Highway, nearby the 102 Tunnel (<named-content xmlns:xlink="http://www.w3.org/1999/xlink" content-type="dwc:verbatimCoordinates" xlink:type="simple"><named-content content-type="geo-json" specific-use="{&#34;type&#34;:&#34;Point&#34;,&#34;coordinates&#34;:[95.133167,30.073500]}" id="NCID0ENEAG" xlink:type="simple">30°4.41′N, 95°7.99′E</named-content></named-content>, ca 2160 m), 30 Jun. 2023, C. Wang leg. <bold><italic>Paratypes</italic></bold> 1♀ (<abbrev xmlns:xlink="http://www.w3.org/1999/xlink" content-type="institution" xlink:title="Tongren University" id="ABBRID0EVEAG" xlink:type="simple">TRU</abbrev>-XZ-JS-0011), same data as for holotype; 3♀ (<abbrev xmlns:xlink="http://www.w3.org/1999/xlink" content-type="institution" xlink:title="Tongren University" id="ABBRID0E1EAG" xlink:type="simple">TRU</abbrev>-XZ-JS-0012–0014), Zayu County, Cibagou National Nature Reserve (<named-content xmlns:xlink="http://www.w3.org/1999/xlink" content-type="dwc:verbatimCoordinates" xlink:type="simple"><named-content content-type="geo-json" specific-use="{&#34;type&#34;:&#34;Point&#34;,&#34;coordinates&#34;:[97.090667,28.567833]}" id="NCID0ECFAG" xlink:type="simple">28°34.07′N, 97°5.44′E</named-content></named-content>, ca 1620 m), 22 Jun. 2023, C. Wang leg.</p></tp:treatment-sec><tp:treatment-sec sec-type="etymology" id="SECID0EHFAG"><title>Etymology.</title><p>The species name is a patronym in honour of Prof. Xianjin Peng, who has significantly contributed to the taxonomy of Chinese salticids; noun (name) in genitive case.</p></tp:treatment-sec><tp:treatment-sec sec-type="diagnosis" id="SECID0EMFAG"><title>Diagnosis.</title><p>The male of <italic><tp:taxon-name><tp:taxon-name-part taxon-name-part-type="genus" reg="Epeus">Epeus</tp:taxon-name-part><tp:taxon-name-part taxon-name-part-type="species" reg="pengi">pengi</tp:taxon-name-part></tp:taxon-name></italic> sp. nov. closely resembles that of <italic><tp:taxon-name><tp:taxon-name-part taxon-name-part-type="genus" reg="Epeus">E.</tp:taxon-name-part><tp:taxon-name-part taxon-name-part-type="species" reg="dilucidus">dilucidus</tp:taxon-name-part></tp:taxon-name></italic> (Próchniewicz, 1990) comb. nov. in the general shape of palp, but it can be distinguished as follows: 1) <abbrev xmlns:xlink="http://www.w3.org/1999/xlink" xlink:title="retrolateral tibial apophysis" id="ABBRID0EIGAG" xlink:type="simple">RTA</abbrev> crossed with <abbrev xmlns:xlink="http://www.w3.org/1999/xlink" xlink:title="retrolateral cymbial apophysis" id="ABBRID0EMGAG" xlink:type="simple">RCA</abbrev> in ventral view (Fig. <xref ref-type="fig" rid="F5">5B</xref>), versus not crossed in <italic><tp:taxon-name><tp:taxon-name-part taxon-name-part-type="genus" reg="Epeus">E.</tp:taxon-name-part><tp:taxon-name-part taxon-name-part-type="species" reg="dilucidus">dilucidus</tp:taxon-name-part></tp:taxon-name></italic> (<xref ref-type="bibr" rid="B26">Próchniewicz 1990</xref>: figs 21, 25); 2) <abbrev xmlns:xlink="http://www.w3.org/1999/xlink" xlink:title="retrolateral cymbial apophysis" id="ABBRID0EDHAG" xlink:type="simple">RCA</abbrev> only slightly curved in ventral view (Fig. <xref ref-type="fig" rid="F5">5B</xref>), versus curved about 90° in <italic><tp:taxon-name><tp:taxon-name-part taxon-name-part-type="genus" reg="Epeus">E.</tp:taxon-name-part><tp:taxon-name-part taxon-name-part-type="species" reg="dilucidus">dilucidus</tp:taxon-name-part></tp:taxon-name></italic> (<xref ref-type="bibr" rid="B26">Próchniewicz 1990</xref>: figs 21, 25). The male also somewhat resembles that of <italic><tp:taxon-name><tp:taxon-name-part taxon-name-part-type="genus" reg="Epeus">E.</tp:taxon-name-part><tp:taxon-name-part taxon-name-part-type="species" reg="guangxi">guangxi</tp:taxon-name-part></tp:taxon-name></italic> (Peng &amp; Li, 2002), comb. nov. in having a similar palp, but can be easily distinguished by the lack of brushes on the femora and tibiae of legs I (Fig. <xref ref-type="fig" rid="F6">6J</xref>), versus the presence of brushes formed by greyish-black long bristles ventrally and dorsally on the tibiae and metataisi of legs I (see the description of <xref ref-type="bibr" rid="B25">Peng and Li 2002</xref>). The female is almost indistinguishable from <italic><tp:taxon-name><tp:taxon-name-part taxon-name-part-type="genus" reg="Epeus">E.</tp:taxon-name-part><tp:taxon-name-part taxon-name-part-type="species" reg="bicuspidatus">bicuspidatus</tp:taxon-name-part></tp:taxon-name></italic> (Song, Gu &amp; Chen, 1988) both in habitus and copulatory organs, but can be distinguished by the thicker copulatory ducts, which do not extend beyond the copulatory openings (Fig. <xref ref-type="fig" rid="F6">6A–D</xref>), versus thinner copulatory ducts, extending beyond the copulatory openings in <italic><tp:taxon-name><tp:taxon-name-part taxon-name-part-type="genus" reg="Epeus">E.</tp:taxon-name-part><tp:taxon-name-part taxon-name-part-type="species" reg="bicuspidatus">bicuspidatus</tp:taxon-name-part></tp:taxon-name></italic> (<xref ref-type="bibr" rid="B20">Meng et al. 2015</xref>: figs 11–14).</p><fig id="F5" position="float" orientation="portrait"><object-id xmlns:xlink="http://www.w3.org/1999/xlink" content-type="doi" xlink:type="simple">10.3897/zookeys.1192.114589.figure5</object-id><object-id xmlns:xlink="http://www.w3.org/1999/xlink" content-type="arpha" xlink:type="simple">73D3C7F8-6E50-546A-9FA2-6E318DE312F1</object-id><label>Figure 5.</label><caption><p>Male palp of <italic><tp:taxon-name><tp:taxon-name-part taxon-name-part-type="genus" reg="Epeus">Epeus</tp:taxon-name-part><tp:taxon-name-part taxon-name-part-type="species" reg="pengi">pengi</tp:taxon-name-part></tp:taxon-name></italic> sp. nov., holotype <bold>A</bold> prolateral <bold>B</bold> ventral <bold>C</bold> retrolateral. Scale bars: 0.2 mm.</p></caption><graphic xmlns:xlink="http://www.w3.org/1999/xlink" xlink:href="zookeys-1192-141_article-114589__-g005.jpg" position="float" orientation="portrait" xlink:type="simple" id="oo_990569.jpg"><uri content-type="original_file" xlink:type="simple">https://binary.pensoft.net/fig/990569</uri></graphic></fig><fig id="F6" position="float" orientation="portrait"><object-id xmlns:xlink="http://www.w3.org/1999/xlink" content-type="doi" xlink:type="simple">10.3897/zookeys.1192.114589.figure6</object-id><object-id xmlns:xlink="http://www.w3.org/1999/xlink" content-type="arpha" xlink:type="simple">8CF88510-D44B-5316-A67C-F59266CD8EAF</object-id><label>Figure 6.</label><caption><p><italic><tp:taxon-name><tp:taxon-name-part taxon-name-part-type="genus" reg="Epeus">Epeus</tp:taxon-name-part><tp:taxon-name-part taxon-name-part-type="species" reg="pengi">pengi</tp:taxon-name-part></tp:taxon-name></italic> sp. nov., male holotype and female paratype <bold>A, C</bold> epigyne, ventral <bold>B, D</bold> vulva, dorsal <bold>E</bold> holotype habitus, dorsal <bold>F</bold> ditto, ventral <bold>G</bold> female paratype habitus, dorsal <bold>H</bold> holotype carapace, frontal <bold>I</bold> holotype chelicera, posterior <bold>J</bold> leg I of holotype, prolateral. Scale bars: 0.1 mm (<bold>A–D, I</bold>); 1.0 mm (<bold>E–H, J</bold>).</p></caption><graphic xmlns:xlink="http://www.w3.org/1999/xlink" xlink:href="zookeys-1192-141_article-114589__-g006.jpg" position="float" orientation="portrait" xlink:type="simple" id="oo_990570.jpg"><uri content-type="original_file" xlink:type="simple">https://binary.pensoft.net/fig/990570</uri></graphic></fig></tp:treatment-sec><tp:treatment-sec sec-type="description" id="SECID0EVLAG"><title>Description.</title><p><bold>Male</bold> (Figs <xref ref-type="fig" rid="F5">5</xref>, <xref ref-type="fig" rid="F6">6E, F, H–J</xref>). Total length 5.84. Carapace 2.35 long, 2.00 wide. Abdomen 3.39 long, 1.45 wide. Eye sizes and inter-distances: <abbrev xmlns:xlink="http://www.w3.org/1999/xlink" xlink:title="anterior median eye" id="ABBRID0EFMAG" xlink:type="simple">AME</abbrev> 0.60, <abbrev xmlns:xlink="http://www.w3.org/1999/xlink" xlink:title="anterior lateral eye" id="ABBRID0EJMAG" xlink:type="simple">ALE</abbrev> 0.30, <abbrev xmlns:xlink="http://www.w3.org/1999/xlink" xlink:title="posterior lateral eye" id="ABBRID0ENMAG" xlink:type="simple">PLE</abbrev> 0.27, <abbrev xmlns:xlink="http://www.w3.org/1999/xlink" xlink:title="anterior eye row width" id="ABBRID0ERMAG" xlink:type="simple">AERW</abbrev> 1.74, <abbrev xmlns:xlink="http://www.w3.org/1999/xlink" xlink:title="posterior eye row width" id="ABBRID0EVMAG" xlink:type="simple">PERW</abbrev> 1.61, <abbrev xmlns:xlink="http://www.w3.org/1999/xlink" xlink:title="eye field length" id="ABBRID0EZMAG" xlink:type="simple">EFL</abbrev> 1.16. <bold><italic>Legs</italic></bold>: I 7.90 (2.35, 1.00, 2.20, 1.50, 0.85), II 7.70 (2.35, 1.00, 2.00, 1.50, 0.85), III 8.70 (2.65, 1.00, 2.00, 2.05, 1.00), IV 8.50 (2.40, 0.85, 2.00, 2.25, 1.00). Carapace orange-brown to dark, with sub-square, elevated cephalon, and sloped thorax with half round margin; fovea dark red, longitudinal. Chelicerae red-brown, each with two promarginal teeth and one retromarginal tooth. Endites sub-square, with pale inner portions. Labium near linguiform, with pale anterior portion. Sternum dark brown, mingled with green, slightly longer than wide, legs pale to red-brown. Abdomen elongated, dorsum dark brown, spotted; venter coloured as dorsum.</p><p><bold><italic>Palp</italic></bold> (Fig. <xref ref-type="fig" rid="F5">5A–C</xref>): tibia swollen in retrolateral view, with short, strongly sclerotized <abbrev xmlns:xlink="http://www.w3.org/1999/xlink" xlink:title="retrolateral tibial apophysis" id="ABBRID0ELNAG" xlink:type="simple">RTA</abbrev> widened at base, and with pointed tip directed towards about 1: 30 o’clock position in retrolateral view; cymbium about 1.5 times longer than wide in ventral view, bearing cluster of dark setae retrolateral to the bulb on cavity, and with base-retrolateral apophysis tapered to relatively pointed tip; bulb swollen, almost round, with posteriorly extended tegular flap originating at the antero-retrolateral submargin; embolus originating at ca 5 o’clock position of bulb, flagelliform, extending ca half circle along the bulb and then antero-retrolaterally extending to the cymbial tip.</p><p><bold>Female</bold> (Fig. <xref ref-type="fig" rid="F6">6A–D, G</xref>). Total length 7.17. Carapace 2.21 long, 2.08 wide. Abdomen 4.58 long, 3.04 wide. Eye sizes and inter-distances: <abbrev xmlns:xlink="http://www.w3.org/1999/xlink" xlink:title="anterior median eye" id="ABBRID0EXNAG" xlink:type="simple">AME</abbrev> 0.58, <abbrev xmlns:xlink="http://www.w3.org/1999/xlink" xlink:title="anterior lateral eye" id="ABBRID0E2NAG" xlink:type="simple">ALE</abbrev> 0.25, <abbrev xmlns:xlink="http://www.w3.org/1999/xlink" xlink:title="posterior lateral eye" id="ABBRID0E6NAG" xlink:type="simple">PLE</abbrev> 0.21, <abbrev xmlns:xlink="http://www.w3.org/1999/xlink" xlink:title="anterior eye row width" id="ABBRID0EDOAG" xlink:type="simple">AERW</abbrev> 1.73, <abbrev xmlns:xlink="http://www.w3.org/1999/xlink" xlink:title="posterior eye row width" id="ABBRID0EHOAG" xlink:type="simple">PERW</abbrev> 1.58, <abbrev xmlns:xlink="http://www.w3.org/1999/xlink" xlink:title="eye field length" id="ABBRID0ELOAG" xlink:type="simple">EFL</abbrev> 1.17. <bold><italic>Legs</italic></bold>: I 6.90 (2.00, 1.00, 1.85, 1.30, 0.75), II 6.90 (2.15, 1.00, 1.75, 1.25, 0.75), III 7.95 (2.50, 1.00, 1.75, 1.85, 0.85), IV 7.80 (2.25, 0.85, 1.85, 2.00, 0.85). Carapace and abdomen (Fig. <xref ref-type="fig" rid="F6">6G</xref>) pale yellow; dorsum of abdomen with narrow, longitudinal stripe extending antero-medially to the terminus.</p><p><bold><italic>Epigyne and vulva</italic></bold> (Fig. <xref ref-type="fig" rid="F6">6A–D</xref>): wider than long, with anterior, oval atrium; copulatory openings anterolaterally located, with C-shaped margins; copulatory ducts long, slightly widened at base, forming complicated coils; spermathecae almost spherical, touched, medially located; fertilization ducts originating from anterior portions of spermathecae, extending transversely.</p></tp:treatment-sec><tp:treatment-sec sec-type="distribution" id="SECID0EBPAG"><title>Distribution.</title><p>Known only from the type locality in Xizang, China (Fig. <xref ref-type="fig" rid="F22">22B</xref>).</p></tp:treatment-sec><tp:treatment-sec><!--Section generated to contain objects referenced in tp:taxon-treatment.--><fig id="F22" position="float" orientation="portrait"><object-id xmlns:xlink="http://www.w3.org/1999/xlink" content-type="doi" xlink:type="simple">10.3897/zookeys.1192.114589.figure22</object-id><object-id xmlns:xlink="http://www.w3.org/1999/xlink" content-type="arpha" xlink:type="simple">F7E41C2B-C5E1-562B-B507-F84E4C84A8A2</object-id><label>Figure 22.</label><caption><p>Distributional records of the described species.</p></caption><graphic xmlns:xlink="http://www.w3.org/1999/xlink" xlink:href="zookeys-1192-141_article-114589__-g022.jpg" position="float" orientation="portrait" xlink:type="simple" id="oo_990586.jpg"><uri content-type="original_file" xlink:type="simple">https://binary.pensoft.net/fig/990586</uri></graphic></fig></tp:treatment-sec><ref-list><ref id="B26"><mixed-citation xmlns:xlink="http://www.w3.org/1999/xlink" xlink:type="simple"><person-group><name name-style="western"><surname>Próchniewicz</surname><given-names>M</given-names></name></person-group> (<year>1990</year>) <article-title><tp:taxon-name><tp:taxon-name-part taxon-name-part-type="family">Salticidae</tp:taxon-name-part></tp:taxon-name> aus Nepal und Bhutan. Genera <italic><tp:taxon-name><tp:taxon-name-part taxon-name-part-type="genus">Telamonia</tp:taxon-name-part></tp:taxon-name></italic> Thorell 1887 und <italic><tp:taxon-name><tp:taxon-name-part taxon-name-part-type="genus">Plexippoides</tp:taxon-name-part></tp:taxon-name></italic> Prószyński 1976 (<tp:taxon-name><tp:taxon-name-part taxon-name-part-type="class">Arachnida</tp:taxon-name-part></tp:taxon-name>: <tp:taxon-name><tp:taxon-name-part taxon-name-part-type="order">Araneae</tp:taxon-name-part></tp:taxon-name>).</article-title><source>Senckenbergiana Biologica</source><volume>70</volume>: <fpage>151</fpage>–<lpage>160</lpage>.</mixed-citation></ref><ref id="B25"><mixed-citation xmlns:xlink="http://www.w3.org/1999/xlink" xlink:type="simple"><person-group><name name-style="western"><surname>Peng</surname><given-names>XJ</given-names></name><name name-style="western"><surname>Li</surname><given-names>S</given-names></name></person-group> (<year>2002</year>) <article-title>A review of the genus <italic><tp:taxon-name><tp:taxon-name-part taxon-name-part-type="genus">Epeus</tp:taxon-name-part></tp:taxon-name></italic> Peckham &amp; Peckham (<tp:taxon-name><tp:taxon-name-part taxon-name-part-type="order">Araneae</tp:taxon-name-part></tp:taxon-name>: <tp:taxon-name><tp:taxon-name-part taxon-name-part-type="family">Salticidae</tp:taxon-name-part></tp:taxon-name>) from China.</article-title><source>Oriental Insects</source><volume>36</volume>(<issue>1</issue>): <fpage>385</fpage>–<lpage>392</lpage>. <ext-link xlink:href="10.1080/00305316.2002.10417336" ext-link-type="doi" xlink:type="simple">https://doi.org/10.1080/00305316.2002.10417336</ext-link></mixed-citation></ref><ref id="B20"><mixed-citation xmlns:xlink="http://www.w3.org/1999/xlink" xlink:type="simple"><person-group><name name-style="western"><surname>Meng</surname><given-names>XW</given-names></name><name name-style="western"><surname>Zhang</surname><given-names>ZS</given-names></name><name name-style="western"><surname>Shi</surname><given-names>AM</given-names></name></person-group> (<year>2015</year>) <article-title>Description of two unknown females of <italic><tp:taxon-name><tp:taxon-name-part taxon-name-part-type="genus">Epeus</tp:taxon-name-part></tp:taxon-name></italic> Peckham &amp; Peckham from China (<tp:taxon-name><tp:taxon-name-part taxon-name-part-type="order">Araneae</tp:taxon-name-part></tp:taxon-name>: <tp:taxon-name><tp:taxon-name-part taxon-name-part-type="family">Salticidae</tp:taxon-name-part></tp:taxon-name>).</article-title><source>Zootaxa</source><volume>3955</volume>(<issue>1</issue>): <fpage>147</fpage>–<lpage>150</lpage>. <ext-link xlink:href="10.11646/zootaxa.3955.1.11" ext-link-type="doi" xlink:type="simple">https://doi.org/10.11646/zootaxa.3955.1.11</ext-link></mixed-citation></ref></ref-list></tp:taxon-treatment>
