# Supplementary material for: ﻿Eleven species of jumping spiders from Sichuan, Xizang, and Yunnan, China (Araneae, Salticidae)
Source: Zookeys. 2024 Feb 21;1192:141–78. doi: 10.3897/zookeys.1192.114589 (PMC10902788; doi:10.3897/zookeys.1192.114589)
Supplement: XML Treatment for Evarcha [file zookeys.1192.114589-treatment7.xml]

<!DOCTYPE tp:taxon-treatment
  PUBLIC "-//TaxonX//DTD Taxonomic Treatment Publishing DTD v0 20100105//EN" "tax-treatment-NSO.dtd">
<tp:taxon-treatment xmlns:tp="http://www.plazi.org/taxpub"><tp:treatment-meta><kwd-group><label>Taxon classification</label><kwd>
              <named-content content-type="kingdom">Animalia</named-content>
            </kwd><kwd>
              <named-content content-type="order">Araneae</named-content>
            </kwd><kwd>
              <named-content content-type="family">Salticidae</named-content>
            </kwd></kwd-group><mixed-citation publication-type="journal"><person-group><name><surname>Wang</surname><given-names>Cheng</given-names></name><name><surname>Mi</surname><given-names>Xiaoqi</given-names></name><name><surname>Li</surname><given-names>Shuqiang</given-names></name></person-group><article-title>﻿Eleven species of jumping spiders from Sichuan, Xizang, and Yunnan, China (<tp:taxon-name><tp:taxon-name-part taxon-name-part-type="order">Araneae</tp:taxon-name-part></tp:taxon-name>, <tp:taxon-name><tp:taxon-name-part taxon-name-part-type="family">Salticidae</tp:taxon-name-part></tp:taxon-name>)</article-title><source>Zookeys</source><day>21</day><month>02</month><year>2024</year><volume>1192</volume><fpage>141</fpage><lpage>178</lpage><pub-id pub-id-type="doi">10.3897/zookeys.1192.114589</pub-id></mixed-citation></tp:treatment-meta><tp:nomenclature><label>﻿Genus</label><tp:taxon-name>
            <object-id xmlns:xlink="http://www.w3.org/1999/xlink" content-type="arpha" xlink:type="simple">12CD7BD3-041E-5DCA-B5EB-B6553EC9289A</object-id>
            <tp:taxon-name-part taxon-name-part-type="genus" reg="Evarcha">Evarcha</tp:taxon-name-part>
          </tp:taxon-name><tp:taxon-authority>Simon, 1902</tp:taxon-authority></tp:nomenclature><tp:treatment-sec sec-type="type species" id="SECID0ELQAG"><title>Type species.</title><p><italic><tp:taxon-name><tp:taxon-name-part taxon-name-part-type="genus" reg="Araneus">Araneus</tp:taxon-name-part><tp:taxon-name-part taxon-name-part-type="species" reg="falcatus">falcatus</tp:taxon-name-part></tp:taxon-name></italic> Clerck, 1757.</p></tp:treatment-sec><tp:treatment-sec sec-type="comments" id="SECID0E3QAG"><title>Comments.</title><p><italic><tp:taxon-name><tp:taxon-name-part taxon-name-part-type="genus" reg="Evarcha">Evarcha</tp:taxon-name-part></tp:taxon-name></italic>, one of the largest genera of the subtribe <tp:taxon-name><tp:taxon-name-part taxon-name-part-type="subtribe">Plexippina</tp:taxon-name-part></tp:taxon-name> Simon, 1901 (<xref ref-type="bibr" rid="B18">Maddison 2015</xref>), contains 92 worldwide distributed species (WSC 2024). The genus has a vast diversity in genital morphology: embolus ranging from short, stout and compact to very long and filamentous, tegulum ranging from rounded to more complex shapes bearing outgrowths, insemination ducts ranging from broad and membranous to thin and tube-shaped might indicate it is more of a ‘hold all’ genus harbouring unrelated species (<xref ref-type="bibr" rid="B7">Kanesharatnam and Benjamin 2021</xref>). Based on the above, a valid definition of the genus could not be proposed. We assigned the new species to the genus because it shares copulatory organs similar to some known species, such as <italic><tp:taxon-name><tp:taxon-name-part taxon-name-part-type="genus" reg="Evarcha">E.</tp:taxon-name-part><tp:taxon-name-part taxon-name-part-type="species" reg="laetabunda">laetabunda</tp:taxon-name-part></tp:taxon-name></italic> (C. L. Koch, 1846) and <italic><tp:taxon-name><tp:taxon-name-part taxon-name-part-type="genus" reg="Evarcha">E.</tp:taxon-name-part><tp:taxon-name-part taxon-name-part-type="species" reg="michailovi">michailovi</tp:taxon-name-part></tp:taxon-name></italic> Logunov, 1992.</p></tp:treatment-sec><ref-list><ref id="B18"><mixed-citation xmlns:xlink="http://www.w3.org/1999/xlink" xlink:type="simple"><person-group><name name-style="western"><surname>Maddison</surname><given-names>WP</given-names></name></person-group> (<year>2015</year>) <article-title>A phylogenetic classification of jumping spiders (<tp:taxon-name><tp:taxon-name-part taxon-name-part-type="order">Araneae</tp:taxon-name-part></tp:taxon-name>: <tp:taxon-name><tp:taxon-name-part taxon-name-part-type="family">Salticidae</tp:taxon-name-part></tp:taxon-name>).</article-title><source>The Journal of Arachnology</source><volume>43</volume>(<issue>3</issue>): <fpage>231</fpage>–<lpage>292</lpage>. <ext-link xlink:href="10.1636/arac-43-03-231-292" ext-link-type="doi" xlink:type="simple">https://doi.org/10.1636/arac-43-03-231-292</ext-link></mixed-citation></ref><ref id="B7"><mixed-citation xmlns:xlink="http://www.w3.org/1999/xlink" xlink:type="simple"><person-group><name name-style="western"><surname>Kanesharatnam</surname><given-names>N</given-names></name><name name-style="western"><surname>Benjamin</surname><given-names>S</given-names></name></person-group> (<year>2021</year>) <article-title>Phylogenetic relationships and systematics of the jumping spider genus <italic><tp:taxon-name><tp:taxon-name-part taxon-name-part-type="genus">Colopsus</tp:taxon-name-part></tp:taxon-name></italic> with the description of eight new species from Sri Lanka (<tp:taxon-name><tp:taxon-name-part taxon-name-part-type="order">Araneae</tp:taxon-name-part></tp:taxon-name>: <tp:taxon-name><tp:taxon-name-part taxon-name-part-type="family">Salticidae</tp:taxon-name-part></tp:taxon-name>).</article-title><source>Journal of Natural History</source><volume>54</volume>(<issue>43–44</issue>): <fpage>2763</fpage>–<lpage>2814</lpage>. <ext-link xlink:href="10.1080/00222933.2020.1869335" ext-link-type="doi" xlink:type="simple">https://doi.org/10.1080/00222933.2020.1869335</ext-link></mixed-citation></ref></ref-list></tp:taxon-treatment>
