# Supplementary material for: ﻿Eleven species of jumping spiders from Sichuan, Xizang, and Yunnan, China (Araneae, Salticidae)
Source: Zookeys. 2024 Feb 21;1192:141–78. doi: 10.3897/zookeys.1192.114589 (PMC10902788; doi:10.3897/zookeys.1192.114589)
Supplement: XML Treatment for Evarcha zayu [file zookeys.1192.114589-treatment8.xml]

<!DOCTYPE tp:taxon-treatment
  PUBLIC "-//TaxonX//DTD Taxonomic Treatment Publishing DTD v0 20100105//EN" "tax-treatment-NSO.dtd">
<tp:taxon-treatment xmlns:tp="http://www.plazi.org/taxpub"><tp:treatment-meta><kwd-group><label>Taxon classification</label><kwd>
              <named-content content-type="kingdom">Animalia</named-content>
            </kwd><kwd>
              <named-content content-type="order">Araneae</named-content>
            </kwd><kwd>
              <named-content content-type="family">Salticidae</named-content>
            </kwd></kwd-group><mixed-citation publication-type="journal"><person-group><name><surname>Wang</surname><given-names>Cheng</given-names></name><name><surname>Mi</surname><given-names>Xiaoqi</given-names></name><name><surname>Li</surname><given-names>Shuqiang</given-names></name></person-group><article-title>﻿Eleven species of jumping spiders from Sichuan, Xizang, and Yunnan, China (<tp:taxon-name><tp:taxon-name-part taxon-name-part-type="order">Araneae</tp:taxon-name-part></tp:taxon-name>, <tp:taxon-name><tp:taxon-name-part taxon-name-part-type="family">Salticidae</tp:taxon-name-part></tp:taxon-name>)</article-title><source>Zookeys</source><day>21</day><month>02</month><year>2024</year><volume>1192</volume><fpage>141</fpage><lpage>178</lpage><pub-id pub-id-type="doi">10.3897/zookeys.1192.114589</pub-id></mixed-citation></tp:treatment-meta><tp:nomenclature><label>﻿</label><tp:taxon-name>
            <object-id xmlns:xlink="http://www.w3.org/1999/xlink" content-type="arpha" xlink:type="simple">C0FD27F3-77BF-533C-8546-4D7086F7E114</object-id>
            <tp:taxon-name-part taxon-name-part-type="genus" reg="Evarcha">Evarcha</tp:taxon-name-part>
            <tp:taxon-name-part taxon-name-part-type="species" reg="zayu">zayu</tp:taxon-name-part>
            <object-id xmlns:xlink="http://www.w3.org/1999/xlink" content-type="zoobank" xlink:type="simple">https://zoobank.org/FE6BE80E-C2DD-41A2-8927-FEAD4441BF44</object-id>
          </tp:taxon-name><tp:taxon-status xmlns:xlink="http://www.w3.org/1999/xlink" xlink:type="simple">sp. nov.</tp:taxon-status><xref ref-type="fig" rid="F7">Figs 7</xref><xref ref-type="fig" rid="F8">, 8</xref><xref ref-type="fig" rid="F22">, 22A</xref></tp:nomenclature><tp:treatment-sec sec-type="type material" id="SECID0EBUAG"><title>Type material.</title><p><bold><italic>Holotype</italic></bold> ♂ (<named-content xmlns:xlink="http://www.w3.org/1999/xlink" content-type="dwc:institutional_code" xlink:title="Institute of Zoology, Chinese Academy of Sciences" xlink:href="http://grbio.org/institution/institute-zoology-chinese-academy-sciences" xlink:type="simple">IZCAS</named-content>-Ar44770), China: Xizang: Zayu County, Zhuwagen Township (<named-content xmlns:xlink="http://www.w3.org/1999/xlink" content-type="dwc:verbatimCoordinates" xlink:type="simple"><named-content content-type="geo-json" specific-use="{&#34;type&#34;:&#34;Point&#34;,&#34;coordinates&#34;:[97.452500,28.671167]}" id="NCID0EUUAG" xlink:type="simple">28°40.27′N, 97°27.15′E</named-content></named-content>, ca 2330 m), 18–19 Jul. 1994, S. Wu leg. <bold><italic>Paratypes</italic></bold> 3♀ (<named-content xmlns:xlink="http://www.w3.org/1999/xlink" content-type="dwc:institutional_code" xlink:title="Institute of Zoology, Chinese Academy of Sciences" xlink:href="http://grbio.org/institution/institute-zoology-chinese-academy-sciences" xlink:type="simple">IZCAS</named-content>-Ar44771–773), same data as for holotype.</p></tp:treatment-sec><tp:treatment-sec sec-type="etymology" id="SECID0EBVAG"><title>Etymology.</title><p>The species name is a noun derived from the type locality: Zayu County.</p></tp:treatment-sec><tp:treatment-sec sec-type="diagnosis" id="SECID0EGVAG"><title>Diagnosis.</title><p><italic><tp:taxon-name><tp:taxon-name-part taxon-name-part-type="genus" reg="Evarcha">Evarcha</tp:taxon-name-part><tp:taxon-name-part taxon-name-part-type="species" reg="zayu">zayu</tp:taxon-name-part></tp:taxon-name></italic> sp. nov. closely resembles <italic><tp:taxon-name><tp:taxon-name-part taxon-name-part-type="genus" reg="Evarcha">E.</tp:taxon-name-part><tp:taxon-name-part taxon-name-part-type="species" reg="laetabunda">laetabunda</tp:taxon-name-part></tp:taxon-name></italic> (C. L. Koch, 1846) in having very similar copulatory organs, but can be distinguished as follows: 1) <abbrev xmlns:xlink="http://www.w3.org/1999/xlink" xlink:title="retrolateral tibial apophysis" id="ABBRID0ECWAG" xlink:type="simple">RTA</abbrev> bifurcated with two rami in retrolateral view (Fig. <xref ref-type="fig" rid="F7">7C</xref>), versus not bifurcated in <italic><tp:taxon-name><tp:taxon-name-part taxon-name-part-type="genus" reg="Evarcha">E.</tp:taxon-name-part><tp:taxon-name-part taxon-name-part-type="species" reg="laetabunda">laetabunda</tp:taxon-name-part></tp:taxon-name></italic> (<xref ref-type="bibr" rid="B15">Logunov 1992</xref>: fig. 2B); 2) median septum almost square (Fig. <xref ref-type="fig" rid="F8">8A</xref>), versus almost triangular in <italic><tp:taxon-name><tp:taxon-name-part taxon-name-part-type="genus" reg="Evarcha">E.</tp:taxon-name-part><tp:taxon-name-part taxon-name-part-type="species" reg="laetabunda">laetabunda</tp:taxon-name-part></tp:taxon-name></italic> (<xref ref-type="bibr" rid="B15">Logunov 1992</xref>: fig. 3A). The species also somewhat resembles <italic><tp:taxon-name><tp:taxon-name-part taxon-name-part-type="genus" reg="Evarcha">E.</tp:taxon-name-part><tp:taxon-name-part taxon-name-part-type="species" reg="michailovi">michailovi</tp:taxon-name-part></tp:taxon-name></italic> Logunov, 1992 in the general shape of copulatory organs, but it differs as follows: 1) <abbrev xmlns:xlink="http://www.w3.org/1999/xlink" xlink:title="retrolateral tibial apophysis" id="ABBRID0EXXAG" xlink:type="simple">RTA</abbrev> bifurcated with two rami in retrolateral view (Fig. <xref ref-type="fig" rid="F7">7C</xref>), versus not bifurcated in <italic><tp:taxon-name><tp:taxon-name-part taxon-name-part-type="genus" reg="Evarcha">E.</tp:taxon-name-part><tp:taxon-name-part taxon-name-part-type="species" reg="michailovi">michailovi</tp:taxon-name-part></tp:taxon-name></italic> (<xref ref-type="bibr" rid="B15">Logunov 1992</xref>: fig. 2D); 2) median septum about half the atrial length (Fig. <xref ref-type="fig" rid="F8">8A</xref>), versus less than one-third the atrial length in <italic><tp:taxon-name><tp:taxon-name-part taxon-name-part-type="genus" reg="Evarcha">E.</tp:taxon-name-part><tp:taxon-name-part taxon-name-part-type="species" reg="michailovi">michailovi</tp:taxon-name-part></tp:taxon-name></italic> (<xref ref-type="bibr" rid="B15">Logunov 1992</xref>: fig. 3C).</p><fig id="F7" position="float" orientation="portrait"><object-id xmlns:xlink="http://www.w3.org/1999/xlink" content-type="doi" xlink:type="simple">10.3897/zookeys.1192.114589.figure7</object-id><object-id xmlns:xlink="http://www.w3.org/1999/xlink" content-type="arpha" xlink:type="simple">BB6E71DA-8B7A-51D0-9539-2B0501D1EAEB</object-id><label>Figure 7.</label><caption><p>Male palp of <italic><tp:taxon-name><tp:taxon-name-part taxon-name-part-type="genus" reg="Evarcha">Evarcha</tp:taxon-name-part><tp:taxon-name-part taxon-name-part-type="species" reg="zayu">zayu</tp:taxon-name-part></tp:taxon-name></italic> sp. nov., holotype <bold>A</bold> prolateral <bold>B</bold> ventral <bold>C</bold> retrolateral. Scale bars: 0.1 mm.</p></caption><graphic xmlns:xlink="http://www.w3.org/1999/xlink" xlink:href="zookeys-1192-141_article-114589__-g007.jpg" position="float" orientation="portrait" xlink:type="simple" id="oo_990571.jpg"><uri content-type="original_file" xlink:type="simple">https://binary.pensoft.net/fig/990571</uri></graphic></fig><fig id="F8" position="float" orientation="portrait"><object-id xmlns:xlink="http://www.w3.org/1999/xlink" content-type="doi" xlink:type="simple">10.3897/zookeys.1192.114589.figure8</object-id><object-id xmlns:xlink="http://www.w3.org/1999/xlink" content-type="arpha" xlink:type="simple">55569262-2524-5604-AF41-F61184A69528</object-id><label>Figure 8.</label><caption><p><italic><tp:taxon-name><tp:taxon-name-part taxon-name-part-type="genus" reg="Evarcha">Evarcha</tp:taxon-name-part><tp:taxon-name-part taxon-name-part-type="species" reg="zayu">zayu</tp:taxon-name-part></tp:taxon-name></italic> sp. nov., male holotype and female paratype <bold>A</bold> epigyne, ventral <bold>B</bold> vulva, dorsal <bold>C</bold> holotype habitus, dorsal <bold>D</bold> ditto, ventral <bold>E</bold> female paratype habitus, dorsal <bold>F</bold> holotype carapace, frontal <bold>G</bold> holotype chelicera, posterior. Scale bars: 0.1 mm (<bold>A, B, G</bold>); 0.5 mm (<bold>C, D, F</bold>); 1.0 mm (<bold>E</bold>).</p></caption><graphic xmlns:xlink="http://www.w3.org/1999/xlink" xlink:href="zookeys-1192-141_article-114589__-g008.jpg" position="float" orientation="portrait" xlink:type="simple" id="oo_990572.jpg"><uri content-type="original_file" xlink:type="simple">https://binary.pensoft.net/fig/990572</uri></graphic></fig></tp:treatment-sec><tp:treatment-sec sec-type="description" id="SECID0EL2AG"><title>Description.</title><p><bold>Male</bold> (Figs <xref ref-type="fig" rid="F7">7</xref>, <xref ref-type="fig" rid="F8">8C, D, F, G</xref>). Total length 5.03. Carapace 2.35 long, 2.00 wide. Abdomen 2.62 long, 1.71 wide. Eye sizes and inter-distances: <abbrev xmlns:xlink="http://www.w3.org/1999/xlink" xlink:title="anterior median eye" id="ABBRID0E22AG" xlink:type="simple">AME</abbrev> 0.44, <abbrev xmlns:xlink="http://www.w3.org/1999/xlink" xlink:title="anterior lateral eye" id="ABBRID0E62AG" xlink:type="simple">ALE</abbrev> 0.26, <abbrev xmlns:xlink="http://www.w3.org/1999/xlink" xlink:title="posterior lateral eye" id="ABBRID0ED3AG" xlink:type="simple">PLE</abbrev> 0.25, <abbrev xmlns:xlink="http://www.w3.org/1999/xlink" xlink:title="anterior eye row width" id="ABBRID0EH3AG" xlink:type="simple">AERW</abbrev> 1.62, <abbrev xmlns:xlink="http://www.w3.org/1999/xlink" xlink:title="posterior eye row width" id="ABBRID0EL3AG" xlink:type="simple">PERW</abbrev> 1.50, <abbrev xmlns:xlink="http://www.w3.org/1999/xlink" xlink:title="eye field length" id="ABBRID0EP3AG" xlink:type="simple">EFL</abbrev> 1.00. <bold><italic>Legs</italic></bold>: I 5.84 (1.63, 1.08, 1.48, 1.00, 0.65), II 4.41 (1.33, 0.83, 1.00, 0.75, 0.50), III 5.62 (1.83, 0.95, 1.13, 1.08, 0.63), IV 4.88 (1.50, 0.65, 1.00, 1.10, 0.63). Carapace red-brown to dark brown, covered with dense white and dark setae; fovea longitudinal, dark. Chelicerae red-brown, each with two promarginal teeth and one retromarginal tooth, with small dark tubercle bearing pale scale-like setae on base half of anterior surface. Endites slightly longer than wide, and widened distally, with pale distal inner portions. Labium almost linguiform. Sternum somewhat longer than wide, with straight anterior margin, covered with dense pale setae sub-marginally. Legs yellow to dark brown, setose. Abdomen sub-oval, dorsum pale to brown, covered with sparse, dark, long setae laterally, and broad, central, longitudinal, pale setal band about 1/3 the abdominal width, extending across the surface; venter pale grey.</p><p><bold><italic>Palp</italic></bold> (Fig. <xref ref-type="fig" rid="F7">7A–C</xref>): tibia slightly wider than long in retrolateral view, with straight, anteriorly extended <abbrev xmlns:xlink="http://www.w3.org/1999/xlink" xlink:title="retrolateral tibial apophysis" id="ABBRID0EB4AG" xlink:type="simple">RTA</abbrev> bifurcated distally into sclerotized ventral ramus and apically pointed dorsal ramus; cymbium longer than wide, covered with long setae; bulb swollen medio-posteriorly, with well-developed posterior lobe extending postero-dorsally at terminus; embolus broad, originating at ca 6 o’clock position of bulb, curved ca half circle along the prolateral side of bulb, with notably pointed tip.</p><p><bold>Female</bold> (Fig. <xref ref-type="fig" rid="F8">8A, B, E</xref>). Total length 7.28. Carapace 3.00 long, 2.36 wide. Abdomen 4.04 long, 2.84 wide. Eye sizes and inter-distances: <abbrev xmlns:xlink="http://www.w3.org/1999/xlink" xlink:title="anterior median eye" id="ABBRID0EN4AG" xlink:type="simple">AME</abbrev> 0.52, <abbrev xmlns:xlink="http://www.w3.org/1999/xlink" xlink:title="anterior lateral eye" id="ABBRID0ER4AG" xlink:type="simple">ALE</abbrev> 0.28, <abbrev xmlns:xlink="http://www.w3.org/1999/xlink" xlink:title="posterior lateral eye" id="ABBRID0EV4AG" xlink:type="simple">PLE</abbrev> 0.24, <abbrev xmlns:xlink="http://www.w3.org/1999/xlink" xlink:title="anterior eye row width" id="ABBRID0EZ4AG" xlink:type="simple">AERW</abbrev> 1.72, <abbrev xmlns:xlink="http://www.w3.org/1999/xlink" xlink:title="posterior eye row width" id="ABBRID0E44AG" xlink:type="simple">PERW</abbrev> 1.72, <abbrev xmlns:xlink="http://www.w3.org/1999/xlink" xlink:title="eye field length" id="ABBRID0EB5AG" xlink:type="simple">EFL</abbrev> 1.12. <bold><italic>Legs</italic></bold>: I 5.71 (1.70, 1.20, 1.33, 0.85, 0.63), II 5.66 (1.75, 1.20, 1.25, 0.83, 0.63), III 7.11 (2.38, 1.25, 1.38, 1.35, 0.75), IV 6.61 (2.00, 1.00, 1.38, 1.40, 0.83). <bold><italic>Habitus</italic></bold> (Fig. <xref ref-type="fig" rid="F8">8E</xref>) similar to that of male except darker in colour and without white setae on carapace.</p><p><bold><italic>Epigyne and vulva</italic></bold> (Fig. <xref ref-type="fig" rid="F8">8A, B</xref>): slightly wider than long, with pair of posterolateral hoods; atrium big, almost oval, separated by sub-square median septum about half the atrial length; copulatory ducts long, curved into U-shape anteromedially, and forming coils distally; spermathecae elongated; fertilization ducts extending anterolaterally.</p></tp:treatment-sec><tp:treatment-sec sec-type="distribution" id="SECID0E15AG"><title>Distribution.</title><p>Known only from the type locality in Xizang, China (Fig. <xref ref-type="fig" rid="F22">22A</xref>).</p></tp:treatment-sec><tp:treatment-sec><!--Section generated to contain objects referenced in tp:taxon-treatment.--><fig id="F22" position="float" orientation="portrait"><object-id xmlns:xlink="http://www.w3.org/1999/xlink" content-type="doi" xlink:type="simple">10.3897/zookeys.1192.114589.figure22</object-id><object-id xmlns:xlink="http://www.w3.org/1999/xlink" content-type="arpha" xlink:type="simple">F7E41C2B-C5E1-562B-B507-F84E4C84A8A2</object-id><label>Figure 22.</label><caption><p>Distributional records of the described species.</p></caption><graphic xmlns:xlink="http://www.w3.org/1999/xlink" xlink:href="zookeys-1192-141_article-114589__-g022.jpg" position="float" orientation="portrait" xlink:type="simple" id="oo_990586.jpg"><uri content-type="original_file" xlink:type="simple">https://binary.pensoft.net/fig/990586</uri></graphic></fig></tp:treatment-sec><ref-list><ref id="B15"><mixed-citation xmlns:xlink="http://www.w3.org/1999/xlink" xlink:type="simple"><person-group><name name-style="western"><surname>Logunov</surname><given-names>DV</given-names></name></person-group> (<year>1992</year>) <article-title>The spider family <tp:taxon-name><tp:taxon-name-part taxon-name-part-type="family">Salticidae</tp:taxon-name-part></tp:taxon-name> (<tp:taxon-name><tp:taxon-name-part taxon-name-part-type="order">Araneae</tp:taxon-name-part></tp:taxon-name>) from Tuva. II. An annotated check list of species.</article-title><source><tp:taxon-name><tp:taxon-name-part taxon-name-part-type="phylum">Arthropoda</tp:taxon-name-part></tp:taxon-name> Selecta</source><volume>1</volume>(<issue>2</issue>): <fpage>47</fpage>–<lpage>71</lpage>.</mixed-citation></ref></ref-list></tp:taxon-treatment>
