# Supplementary material for: ﻿Eleven species of jumping spiders from Sichuan, Xizang, and Yunnan, China (Araneae, Salticidae)
Source: Zookeys. 2024 Feb 21;1192:141–78. doi: 10.3897/zookeys.1192.114589 (PMC10902788; doi:10.3897/zookeys.1192.114589)
Supplement: XML Treatment for Pancorius nyingchi [file zookeys.1192.114589-treatment12.xml]

<!DOCTYPE tp:taxon-treatment
  PUBLIC "-//TaxonX//DTD Taxonomic Treatment Publishing DTD v0 20100105//EN" "tax-treatment-NSO.dtd">
<tp:taxon-treatment xmlns:tp="http://www.plazi.org/taxpub"><tp:treatment-meta><kwd-group><label>Taxon classification</label><kwd>
              <named-content content-type="kingdom">Animalia</named-content>
            </kwd><kwd>
              <named-content content-type="order">Araneae</named-content>
            </kwd><kwd>
              <named-content content-type="family">Salticidae</named-content>
            </kwd></kwd-group><mixed-citation publication-type="journal"><person-group><name><surname>Wang</surname><given-names>Cheng</given-names></name><name><surname>Mi</surname><given-names>Xiaoqi</given-names></name><name><surname>Li</surname><given-names>Shuqiang</given-names></name></person-group><article-title>﻿Eleven species of jumping spiders from Sichuan, Xizang, and Yunnan, China (<tp:taxon-name><tp:taxon-name-part taxon-name-part-type="order">Araneae</tp:taxon-name-part></tp:taxon-name>, <tp:taxon-name><tp:taxon-name-part taxon-name-part-type="family">Salticidae</tp:taxon-name-part></tp:taxon-name>)</article-title><source>Zookeys</source><day>21</day><month>02</month><year>2024</year><volume>1192</volume><fpage>141</fpage><lpage>178</lpage><pub-id pub-id-type="doi">10.3897/zookeys.1192.114589</pub-id></mixed-citation></tp:treatment-meta><tp:nomenclature><label>﻿</label><tp:taxon-name>
            <object-id xmlns:xlink="http://www.w3.org/1999/xlink" content-type="arpha" xlink:type="simple">E78CB722-E09F-5EB6-B044-D9B4BA2CD64E</object-id>
            <tp:taxon-name-part taxon-name-part-type="genus" reg="Pancorius">Pancorius</tp:taxon-name-part>
            <tp:taxon-name-part taxon-name-part-type="species" reg="nyingchi">nyingchi</tp:taxon-name-part>
            <object-id xmlns:xlink="http://www.w3.org/1999/xlink" content-type="zoobank" xlink:type="simple">https://zoobank.org/4AE822ED-CEB6-4956-B132-D8DBFB7466AA</object-id>
          </tp:taxon-name><tp:taxon-status xmlns:xlink="http://www.w3.org/1999/xlink" xlink:type="simple">sp. nov.</tp:taxon-status><xref ref-type="fig" rid="F11">Figs 11</xref><xref ref-type="fig" rid="F12">, 12</xref><xref ref-type="fig" rid="F22">, 22A</xref></tp:nomenclature><tp:treatment-sec sec-type="type material" id="SECID0EHSBG"><title>Type material.</title><p><bold><italic>Holotype</italic></bold> ♂ (<abbrev xmlns:xlink="http://www.w3.org/1999/xlink" content-type="institution" xlink:title="Tongren University" id="ABBRID0ESSBG" xlink:type="simple">TRU</abbrev>-XZ-JS-0015), China: Xizang: Zayu County, Cibagou National Nature Reserve (<named-content xmlns:xlink="http://www.w3.org/1999/xlink" content-type="dwc:verbatimCoordinates" xlink:type="simple"><named-content content-type="geo-json" specific-use="{&#34;type&#34;:&#34;Point&#34;,&#34;coordinates&#34;:[97.047667,28.690500]}" id="NCID0E1SBG" xlink:type="simple">28°41.43′N, 97°2.86′E</named-content></named-content>, ca 2570 m), 23 Jun. 2023, C. Wang leg. <bold><italic>Paratypes</italic></bold> 8♂10♀ (<abbrev xmlns:xlink="http://www.w3.org/1999/xlink" content-type="institution" xlink:title="Tongren University" id="ABBRID0ECTBG" xlink:type="simple">TRU</abbrev>-XZ-JS-0016–0033), same data as for holotype; 5♂3♀ (<abbrev xmlns:xlink="http://www.w3.org/1999/xlink" content-type="institution" xlink:title="Tongren University" id="ABBRID0EHTBG" xlink:type="simple">TRU</abbrev>-XZ-JS-0034–0041), Bowo County, 318 National Highway, nearby the 102 Tunnel (<named-content xmlns:xlink="http://www.w3.org/1999/xlink" content-type="dwc:verbatimCoordinates" xlink:type="simple"><named-content content-type="geo-json" specific-use="{&#34;type&#34;:&#34;Point&#34;,&#34;coordinates&#34;:[95.133167,30.073500]}" id="NCID0EPTBG" xlink:type="simple">30°4.41′N, 95°7.99′E</named-content></named-content>, ca 2160 m), 30 Jun. 2023, C. Wang leg.; 5♂3♀ (<abbrev xmlns:xlink="http://www.w3.org/1999/xlink" content-type="institution" xlink:title="Tongren University" id="ABBRID0EUTBG" xlink:type="simple">TRU</abbrev>-XZ-JS-0042–0049), Medog County, Renqingbengsi Scenic Area (<named-content xmlns:xlink="http://www.w3.org/1999/xlink" content-type="dwc:verbatimCoordinates" xlink:type="simple"><named-content content-type="geo-json" specific-use="{&#34;type&#34;:&#34;Point&#34;,&#34;coordinates&#34;:[95.354833,29.301667]}" id="NCID0E3TBG" xlink:type="simple">29°18.10′N, 95°21.29′E</named-content></named-content>, ca 2040), 18 Aug. 2023, C. Wang and H. Yao leg.</p></tp:treatment-sec><tp:treatment-sec sec-type="etymology" id="SECID0EBUBG"><title>Etymology.</title><p>The species name is a noun in apposition derived from Nyingchi City. The type localities Zayu, Bowo, Medog belong to the municipal administration of Nyingchi.</p></tp:treatment-sec><tp:treatment-sec sec-type="diagnosis" id="SECID0EGUBG"><title>Diagnosis.</title><p><italic><tp:taxon-name><tp:taxon-name-part taxon-name-part-type="genus" reg="Pancorius">Pancorius</tp:taxon-name-part><tp:taxon-name-part taxon-name-part-type="species" reg="nyingchi">nyingchi</tp:taxon-name-part></tp:taxon-name></italic> sp. nov. resembles <italic><tp:taxon-name><tp:taxon-name-part taxon-name-part-type="genus" reg="Pancorius">P.</tp:taxon-name-part><tp:taxon-name-part taxon-name-part-type="species" reg="manipuriensis">manipuriensis</tp:taxon-name-part></tp:taxon-name></italic> (Biswas &amp; Biswas, 2004) in the general shape of copulatory organs, but it can be easily distinguished as follows: 1) embolus originating at ca 9:00 o’clock position of bulb (Fig. <xref ref-type="fig" rid="F11">11A, B</xref>), versus ca 10:30 o’clock position of bulb in <italic><tp:taxon-name><tp:taxon-name-part taxon-name-part-type="genus" reg="Pancorius">P.</tp:taxon-name-part><tp:taxon-name-part taxon-name-part-type="species" reg="manipuriensis">manipuriensis</tp:taxon-name-part></tp:taxon-name></italic> (<xref ref-type="bibr" rid="B3">Caleb 2023</xref>: fig. 15); 2) embolus is almost as long as bulb (Fig. <xref ref-type="fig" rid="F11">11B</xref>), versus less than half the bulb length in <italic><tp:taxon-name><tp:taxon-name-part taxon-name-part-type="genus" reg="Pancorius">P.</tp:taxon-name-part><tp:taxon-name-part taxon-name-part-type="species" reg="manipuriensis">manipuriensis</tp:taxon-name-part></tp:taxon-name></italic> (<xref ref-type="bibr" rid="B3">Caleb 2023</xref>: fig. 15); 3) epigyne with a single hood (Fig. <xref ref-type="fig" rid="F12">12A</xref>), versus a pair of hoods in <italic><tp:taxon-name><tp:taxon-name-part taxon-name-part-type="genus" reg="Pancorius">P.</tp:taxon-name-part><tp:taxon-name-part taxon-name-part-type="species" reg="manipuriensis">manipuriensis</tp:taxon-name-part></tp:taxon-name></italic> (<xref ref-type="bibr" rid="B3">Caleb 2023</xref>: figs 21, 22)</p><fig id="F11" position="float" orientation="portrait"><object-id xmlns:xlink="http://www.w3.org/1999/xlink" content-type="doi" xlink:type="simple">10.3897/zookeys.1192.114589.figure11</object-id><object-id xmlns:xlink="http://www.w3.org/1999/xlink" content-type="arpha" xlink:type="simple">8A0C85D0-C606-5F31-80CA-A0DCE92F5027</object-id><label>Figure 11.</label><caption><p>Male palp of <italic><tp:taxon-name><tp:taxon-name-part taxon-name-part-type="genus" reg="Pancorius">Pancorius</tp:taxon-name-part><tp:taxon-name-part taxon-name-part-type="species" reg="nyingchi">nyingchi</tp:taxon-name-part></tp:taxon-name></italic> sp. nov., holotype <bold>A</bold> prolateral <bold>B</bold> ventral <bold>C</bold> retrolateral. Scale bars: 0.1 mm.</p></caption><graphic xmlns:xlink="http://www.w3.org/1999/xlink" xlink:href="zookeys-1192-141_article-114589__-g011.jpg" position="float" orientation="portrait" xlink:type="simple" id="oo_990575.jpg"><uri content-type="original_file" xlink:type="simple">https://binary.pensoft.net/fig/990575</uri></graphic></fig><fig id="F12" position="float" orientation="portrait"><object-id xmlns:xlink="http://www.w3.org/1999/xlink" content-type="doi" xlink:type="simple">10.3897/zookeys.1192.114589.figure12</object-id><object-id xmlns:xlink="http://www.w3.org/1999/xlink" content-type="arpha" xlink:type="simple">93F4B880-86A5-518B-97B9-6AC9712FF51D</object-id><label>Figure 12.</label><caption><p><italic><tp:taxon-name><tp:taxon-name-part taxon-name-part-type="genus" reg="Pancorius">Pancorius</tp:taxon-name-part><tp:taxon-name-part taxon-name-part-type="species" reg="nyingchi">nyingchi</tp:taxon-name-part></tp:taxon-name></italic> sp. nov., male holotype and female paratype <bold>A</bold> epigyne, ventral <bold>B</bold> vulva, dorsal <bold>C</bold> holotype habitus, dorsal <bold>D</bold> ditto, ventral <bold>E</bold> female paratype habitus, dorsal <bold>F</bold> holotype carapace, frontal <bold>G</bold> holotype chelicera, posterior. Scale bars: 0.1 mm (<bold>A, B</bold>); 0.2 (<bold>G</bold>); 1.0 mm (<bold>C–F</bold>).</p></caption><graphic xmlns:xlink="http://www.w3.org/1999/xlink" xlink:href="zookeys-1192-141_article-114589__-g012.jpg" position="float" orientation="portrait" xlink:type="simple" id="oo_990576.jpg"><uri content-type="original_file" xlink:type="simple">https://binary.pensoft.net/fig/990576</uri></graphic></fig></tp:treatment-sec><tp:treatment-sec sec-type="description" id="SECID0EFZBG"><title>Description.</title><p><bold>Male</bold> (Figs <xref ref-type="fig" rid="F11">11</xref>, <xref ref-type="fig" rid="F12">12C, D, F, G</xref>). Total length 6.30. Carapace 2.83 long, 2.26 wide. Abdomen 3.30 long, 2.17 wide. Eye sizes and inter-distances: <abbrev xmlns:xlink="http://www.w3.org/1999/xlink" xlink:title="anterior median eye" id="ABBRID0EVZBG" xlink:type="simple">AME</abbrev> 0.62, <abbrev xmlns:xlink="http://www.w3.org/1999/xlink" xlink:title="anterior lateral eye" id="ABBRID0EZZBG" xlink:type="simple">ALE</abbrev> 0.38, <abbrev xmlns:xlink="http://www.w3.org/1999/xlink" xlink:title="posterior lateral eye" id="ABBRID0E4ZBG" xlink:type="simple">PLE</abbrev> 0.33, <abbrev xmlns:xlink="http://www.w3.org/1999/xlink" xlink:title="anterior eye row width" id="ABBRID0EB1BG" xlink:type="simple">AERW</abbrev> 1.96, <abbrev xmlns:xlink="http://www.w3.org/1999/xlink" xlink:title="posterior eye row width" id="ABBRID0EF1BG" xlink:type="simple">PERW</abbrev> 1.91, <abbrev xmlns:xlink="http://www.w3.org/1999/xlink" xlink:title="eye field length" id="ABBRID0EJ1BG" xlink:type="simple">EFL</abbrev> 1.17. <bold><italic>Legs</italic></bold>: I 7.30 (2.05, 1.30, 1.90, 1.30, 0.75), II 5.70 (1.75, 1.15, 1.30, 0.90, 0.60), III 6.20 (2.00, 1.00, 1.25, 1.25, 0.70), IV 6.35 (1.90, 1.00, 1.40, 1.40, 0.65). Carapace red-brown to dark brown, with two clusters of lateral, white setae, and big, red-brown area on thorax; fovea longitudinal, dark. Chelicerae red-brown, each with two promarginal teeth and one retromarginal tooth. Endites dark brown, with pale inner-distal portions. Labium coloured same as endites, with pale anterior margin bearing several dark setae. Sternum dark brown, longer than wide, with straight anterior margin. Legs yellow to dark brown, with three and two pairs of ventral spines on tibiae and metatarsi I, respectively. Abdomen elongated, dorsum dark brown, dotted, with pair of anterolateral pale stripes, two pairs of median muscle depressions, and longitudinal, central pale band extending from middle to the terminus; venter pale bilaterally, with broad, dark brown band bearing two pairs of longitudinal, dotted lines.</p><p><bold><italic>Palp</italic></bold> (Fig. <xref ref-type="fig" rid="F11">11A–C</xref>): tibia wider than long, with strongly sclerotized <abbrev xmlns:xlink="http://www.w3.org/1999/xlink" xlink:title="retrolateral tibial apophysis" id="ABBRID0E21BG" xlink:type="simple">RTA</abbrev> almost equal in length with tibia, bifurcated with two small sub-triangular rami distally; cymbium about 1.5 times as long as wide; bulb flat, with posterior lobe extending postero-prolaterally; embolus strongly sclerotized, widened at base, curved around the prolateral margin of bulb into C-shape, with noticeably pointed tip.</p><p><bold>Female</bold> (Fig. <xref ref-type="fig" rid="F12">12A, B, E</xref>). Total length 6.84. Carapace 2.71 long, 2.22 wide. Abdomen 4.31 long, 2.67 wide. Eye sizes and inter-distances: <abbrev xmlns:xlink="http://www.w3.org/1999/xlink" xlink:title="anterior median eye" id="ABBRID0EH2BG" xlink:type="simple">AME</abbrev> 0.62, <abbrev xmlns:xlink="http://www.w3.org/1999/xlink" xlink:title="anterior lateral eye" id="ABBRID0EL2BG" xlink:type="simple">ALE</abbrev> 0.36, <abbrev xmlns:xlink="http://www.w3.org/1999/xlink" xlink:title="posterior lateral eye" id="ABBRID0EP2BG" xlink:type="simple">PLE</abbrev> 0.31, <abbrev xmlns:xlink="http://www.w3.org/1999/xlink" xlink:title="anterior eye row width" id="ABBRID0ET2BG" xlink:type="simple">AERW</abbrev> 1.87, <abbrev xmlns:xlink="http://www.w3.org/1999/xlink" xlink:title="posterior eye row width" id="ABBRID0EX2BG" xlink:type="simple">PERW</abbrev> 1.87, <abbrev xmlns:xlink="http://www.w3.org/1999/xlink" xlink:title="eye field length" id="ABBRID0E22BG" xlink:type="simple">EFL</abbrev> 1.11. <bold><italic>Legs</italic></bold>: I 5.05 (1.50, 1.00, 1.20, 0.75, 0.60), II 4.85 (1.50, 1.00, 1.05, 0.70, 0.60), III 5.80 (1.90, 0.95, 1.20, 1.10, 0.65), IV 6.00 (1.90, 0.95, 1.30, 1.20, 0.65). <bold><italic>Habitus</italic></bold> (Fig. <xref ref-type="fig" rid="F12">12E</xref>) similar to that of male.</p><p><bold><italic>Epigyne and vulva</italic></bold> (Fig. <xref ref-type="fig" rid="F12">12A, B</xref>): longer than wide, with downward opened, antero-central hood; copulatory openings slit-shaped, anterolaterally located; copulatory ducts curved and twisted; spermathecae indistinct; fertilization ducts lamellar, anterolaterally extending.</p></tp:treatment-sec><tp:treatment-sec sec-type="distribution" id="SECID0EU3BG"><title>Distribution.</title><p>Known only from the type locality in Xizang, China (Fig. <xref ref-type="fig" rid="F22">22A</xref>).</p></tp:treatment-sec><tp:treatment-sec><!--Section generated to contain objects referenced in tp:taxon-treatment.--><fig id="F22" position="float" orientation="portrait"><object-id xmlns:xlink="http://www.w3.org/1999/xlink" content-type="doi" xlink:type="simple">10.3897/zookeys.1192.114589.figure22</object-id><object-id xmlns:xlink="http://www.w3.org/1999/xlink" content-type="arpha" xlink:type="simple">F7E41C2B-C5E1-562B-B507-F84E4C84A8A2</object-id><label>Figure 22.</label><caption><p>Distributional records of the described species.</p></caption><graphic xmlns:xlink="http://www.w3.org/1999/xlink" xlink:href="zookeys-1192-141_article-114589__-g022.jpg" position="float" orientation="portrait" xlink:type="simple" id="oo_990586.jpg"><uri content-type="original_file" xlink:type="simple">https://binary.pensoft.net/fig/990586</uri></graphic></fig></tp:treatment-sec><ref-list><ref id="B3"><mixed-citation xmlns:xlink="http://www.w3.org/1999/xlink" xlink:type="simple"><person-group><name name-style="western"><surname>Caleb</surname><given-names>JTD</given-names></name></person-group> (<year>2023</year>) <article-title>Deciphering mysteries: On the identity of five enigmatic jumping spiders from northeast India, China and Philippines (<tp:taxon-name><tp:taxon-name-part taxon-name-part-type="order">Araneae</tp:taxon-name-part></tp:taxon-name>, <tp:taxon-name><tp:taxon-name-part taxon-name-part-type="family">Salticidae</tp:taxon-name-part></tp:taxon-name>).</article-title><source>Zootaxa</source><volume>5230</volume>(<issue>3</issue>): <fpage>391</fpage>–<lpage>400</lpage>. <ext-link xlink:href="10.11646/zootaxa.5230.3.8" ext-link-type="doi" xlink:type="simple">https://doi.org/10.11646/zootaxa.5230.3.8</ext-link></mixed-citation></ref></ref-list></tp:taxon-treatment>
