# Supplementary material for: ﻿Eleven species of jumping spiders from Sichuan, Xizang, and Yunnan, China (Araneae, Salticidae)
Source: Zookeys. 2024 Feb 21;1192:141–78. doi: 10.3897/zookeys.1192.114589 (PMC10902788; doi:10.3897/zookeys.1192.114589)
Supplement: XML Treatment for Phintella longapophysis [file zookeys.1192.114589-treatment14.xml]

<!DOCTYPE tp:taxon-treatment
  PUBLIC "-//TaxonX//DTD Taxonomic Treatment Publishing DTD v0 20100105//EN" "tax-treatment-NSO.dtd">
<tp:taxon-treatment xmlns:tp="http://www.plazi.org/taxpub"><tp:treatment-meta><kwd-group><label>Taxon classification</label><kwd>
              <named-content content-type="kingdom">Animalia</named-content>
            </kwd><kwd>
              <named-content content-type="order">Araneae</named-content>
            </kwd><kwd>
              <named-content content-type="family">Salticidae</named-content>
            </kwd></kwd-group><mixed-citation publication-type="journal"><person-group><name><surname>Wang</surname><given-names>Cheng</given-names></name><name><surname>Mi</surname><given-names>Xiaoqi</given-names></name><name><surname>Li</surname><given-names>Shuqiang</given-names></name></person-group><article-title>﻿Eleven species of jumping spiders from Sichuan, Xizang, and Yunnan, China (<tp:taxon-name><tp:taxon-name-part taxon-name-part-type="order">Araneae</tp:taxon-name-part></tp:taxon-name>, <tp:taxon-name><tp:taxon-name-part taxon-name-part-type="family">Salticidae</tp:taxon-name-part></tp:taxon-name>)</article-title><source>Zookeys</source><day>21</day><month>02</month><year>2024</year><volume>1192</volume><fpage>141</fpage><lpage>178</lpage><pub-id pub-id-type="doi">10.3897/zookeys.1192.114589</pub-id></mixed-citation></tp:treatment-meta><tp:nomenclature><label>﻿</label><tp:taxon-name>
            <object-id xmlns:xlink="http://www.w3.org/1999/xlink" content-type="arpha" xlink:type="simple">F2A608CA-87EB-5544-8918-C8D3CB34FCC2</object-id>
            <tp:taxon-name-part taxon-name-part-type="genus" reg="Phintella">Phintella</tp:taxon-name-part>
            <tp:taxon-name-part taxon-name-part-type="species" reg="longapophysis">longapophysis</tp:taxon-name-part>
          </tp:taxon-name><tp:taxon-authority>Lei &amp; Peng, 2013</tp:taxon-authority><xref ref-type="fig" rid="F13">Figs 13</xref><xref ref-type="fig" rid="F14">, 14</xref><xref ref-type="fig" rid="F22">, 22A</xref><tp:nomenclature-citation-list><tp:nomenclature-citation><tp:taxon-name>
                <tp:taxon-name-part taxon-name-part-type="genus" reg="Phintella">Phintella</tp:taxon-name-part>
                <tp:taxon-name-part taxon-name-part-type="species" reg="longapophysis">longapophysis</tp:taxon-name-part>
              </tp:taxon-name><comment>Lei &amp; Peng, 2013: 100, figs 1, 2a–c (male holotype, not examined).</comment></tp:nomenclature-citation></tp:nomenclature-citation-list></tp:nomenclature><tp:treatment-sec sec-type="material" id="SECID0ENFAI"><title>Material examined.</title><p>7♂9♀ (<abbrev xmlns:xlink="http://www.w3.org/1999/xlink" content-type="institution" xlink:title="Tongren University" id="ABBRID0ETFAI" xlink:type="simple">TRU</abbrev>-XZ-JS-0050–0065), China: Xizang: Zayu County, Cibagou National Nature Reserve (<named-content xmlns:xlink="http://www.w3.org/1999/xlink" content-type="dwc:verbatimCoordinates" xlink:type="simple"><named-content content-type="geo-json" specific-use="{&#34;type&#34;:&#34;Point&#34;,&#34;coordinates&#34;:[97.047667,28.690500]}" id="NCID0E2FAI" xlink:type="simple">28°41.43′N, 97°2.86′E</named-content></named-content>, ca 2570 m), 23 Jun. 2023, C. Wang leg.; 3♂2♀ (<abbrev xmlns:xlink="http://www.w3.org/1999/xlink" content-type="institution" xlink:title="Tongren University" id="ABBRID0EAGAI" xlink:type="simple">TRU</abbrev>-XZ-JS-0066–0070), Bowo County, 318 National Highway, nearby the 102 Tunnel (<named-content xmlns:xlink="http://www.w3.org/1999/xlink" content-type="dwc:verbatimCoordinates" xlink:type="simple"><named-content content-type="geo-json" specific-use="{&#34;type&#34;:&#34;Point&#34;,&#34;coordinates&#34;:[95.133167,30.073500]}" id="NCID0EIGAI" xlink:type="simple">30°4.41′N, 95°7.99′E</named-content></named-content>, ca 2160 m), 30 Jun. 2023, C. Wang leg.</p></tp:treatment-sec><tp:treatment-sec sec-type="diagnosis" id="SECID0ENGAI"><title>Diagnosis.</title><p>The male was thoroughly diagnosed by <xref ref-type="bibr" rid="B8">Lei and Peng (2013)</xref>. The female of this species closely resembles that of <italic><tp:taxon-name><tp:taxon-name-part taxon-name-part-type="genus" reg="Phintella">P.</tp:taxon-name-part><tp:taxon-name-part taxon-name-part-type="species" reg="sufflava">sufflava</tp:taxon-name-part></tp:taxon-name></italic> (Jastrzębski, 2009), comb. nov. in having very similar epigyne and vulva, but it can be distinguished by the spherical spermathecae (Fig. <xref ref-type="fig" rid="F14">14B</xref>) versus sub-square spermathecae in <italic><tp:taxon-name><tp:taxon-name-part taxon-name-part-type="genus" reg="Phintella">P.</tp:taxon-name-part><tp:taxon-name-part taxon-name-part-type="species" reg="sufflava">sufflava</tp:taxon-name-part></tp:taxon-name></italic> (<xref ref-type="bibr" rid="B5">Jastrzębski 2009</xref>: fig. 4).</p></tp:treatment-sec><tp:treatment-sec sec-type="description" id="SECID0EVHAI"><title>Description.</title><p><bold>Male</bold> (Figs <xref ref-type="fig" rid="F13">13</xref>, <xref ref-type="fig" rid="F14">14C, D, F, G</xref>). See <xref ref-type="bibr" rid="B8">Lei and Peng (2013)</xref>.</p><p><bold>Female</bold> (Fig. <xref ref-type="fig" rid="F14">14A, B, E</xref>). Total length 4.06. Carapace 1.56 long, 1.10 wide. Abdomen 2.48 long, 1.24 wide. Eye sizes and inter-distances: <abbrev xmlns:xlink="http://www.w3.org/1999/xlink" xlink:title="anterior median eye" id="ABBRID0ERIAI" xlink:type="simple">AME</abbrev> 0.36, <abbrev xmlns:xlink="http://www.w3.org/1999/xlink" xlink:title="anterior lateral eye" id="ABBRID0EVIAI" xlink:type="simple">ALE</abbrev> 0.20, <abbrev xmlns:xlink="http://www.w3.org/1999/xlink" xlink:title="posterior lateral eye" id="ABBRID0EZIAI" xlink:type="simple">PLE</abbrev> 0.19, <abbrev xmlns:xlink="http://www.w3.org/1999/xlink" xlink:title="anterior eye row width" id="ABBRID0E4IAI" xlink:type="simple">AERW</abbrev> 1.04, <abbrev xmlns:xlink="http://www.w3.org/1999/xlink" xlink:title="posterior eye row width" id="ABBRID0EBJAI" xlink:type="simple">PERW</abbrev> 1.08, <abbrev xmlns:xlink="http://www.w3.org/1999/xlink" xlink:title="eye field length" id="ABBRID0EFJAI" xlink:type="simple">EFL</abbrev> 0.84. <bold><italic>Legs</italic></bold>: I 2.63 (0.75, 0.50, 0.63, 0.45, 0.30), II 2.40 (0.75, 0.40, 0.55, 0.40, 0.30), III 2.91 (0.95, 0.40, 0.58, 0.65, 0.33), IV 3.45 (1.13, 0.43, 0.78, 0.78, 0.33). Carapace yellow to green-brown, covered with white scale-like setae on eyes base; fovea longitudinal, short. Chelicerae pale yellow, with two promarginal teeth and one retromarginal tooth smaller than males in size. Legs pale, with three and two pairs of ventral spines on tibiae and metatarsi I, respectively. Abdomen oval, dorsum pale to brown, with irregular brown patches; venter pale.</p><p><bold><italic>Epigyne and vulva</italic></bold> (Fig. <xref ref-type="fig" rid="F14">14A, B</xref>): wider than long, with posterior concave; copulatory openings anterior located, almost C-shaped, close to each other; copulatory ducts almost straight, connected to the anterior margins of spherical spermathecae; fertilization ducts originating from the inner-anterior portions of spermathecae.</p></tp:treatment-sec><tp:treatment-sec sec-type="distribution" id="SECID0EXJAI"><title>Distribution.</title><p>China (Yunnan, Xizang) (Fig. <xref ref-type="fig" rid="F22">22A</xref>).</p></tp:treatment-sec><tp:treatment-sec><!--Section generated to contain objects referenced in tp:taxon-treatment.--><fig id="F13" position="float" orientation="portrait"><object-id xmlns:xlink="http://www.w3.org/1999/xlink" content-type="doi" xlink:type="simple">10.3897/zookeys.1192.114589.figure13</object-id><object-id xmlns:xlink="http://www.w3.org/1999/xlink" content-type="arpha" xlink:type="simple">DC6D0B6C-3632-5670-B9A6-B1750A4CD5DF</object-id><label>Figure 13.</label><caption><p>Male palp of <italic><tp:taxon-name><tp:taxon-name-part taxon-name-part-type="genus" reg="Phintella">Phintella</tp:taxon-name-part><tp:taxon-name-part taxon-name-part-type="species" reg="longapophysis">longapophysis</tp:taxon-name-part></tp:taxon-name></italic> Lei &amp; Peng, 2013 <bold>A</bold> prolateral <bold>B</bold> ventral <bold>C</bold> retrolateral. Scale bars: 0.1 mm.</p></caption><graphic xmlns:xlink="http://www.w3.org/1999/xlink" xlink:href="zookeys-1192-141_article-114589__-g013.jpg" position="float" orientation="portrait" xlink:type="simple" id="oo_990577.jpg"><uri content-type="original_file" xlink:type="simple">https://binary.pensoft.net/fig/990577</uri></graphic></fig><fig id="F14" position="float" orientation="portrait"><object-id xmlns:xlink="http://www.w3.org/1999/xlink" content-type="doi" xlink:type="simple">10.3897/zookeys.1192.114589.figure14</object-id><object-id xmlns:xlink="http://www.w3.org/1999/xlink" content-type="arpha" xlink:type="simple">6DEF412A-433E-523A-B979-8AF43762E638</object-id><label>Figure 14.</label><caption><p><italic><tp:taxon-name><tp:taxon-name-part taxon-name-part-type="genus" reg="Phintella">Phintella</tp:taxon-name-part><tp:taxon-name-part taxon-name-part-type="species" reg="longapophysis">longapophysis</tp:taxon-name-part></tp:taxon-name></italic> Lei &amp; Peng, 2013 <bold>A</bold> epigyne, ventral <bold>B</bold> vulva, dorsal <bold>C</bold> male habitus, dorsal <bold>D</bold> ditto, ventral <bold>E</bold> female habitus, dorsal <bold>F</bold> male carapace, frontal <bold>G</bold> male chelicera, posterior. Scale bars: 0.1 mm (<bold>A, B, G</bold>); 0.5 mm (<bold>C–F</bold>).</p></caption><graphic xmlns:xlink="http://www.w3.org/1999/xlink" xlink:href="zookeys-1192-141_article-114589__-g014.jpg" position="float" orientation="portrait" xlink:type="simple" id="oo_990578.jpg"><uri content-type="original_file" xlink:type="simple">https://binary.pensoft.net/fig/990578</uri></graphic></fig><fig id="F22" position="float" orientation="portrait"><object-id xmlns:xlink="http://www.w3.org/1999/xlink" content-type="doi" xlink:type="simple">10.3897/zookeys.1192.114589.figure22</object-id><object-id xmlns:xlink="http://www.w3.org/1999/xlink" content-type="arpha" xlink:type="simple">F7E41C2B-C5E1-562B-B507-F84E4C84A8A2</object-id><label>Figure 22.</label><caption><p>Distributional records of the described species.</p></caption><graphic xmlns:xlink="http://www.w3.org/1999/xlink" xlink:href="zookeys-1192-141_article-114589__-g022.jpg" position="float" orientation="portrait" xlink:type="simple" id="oo_990586.jpg"><uri content-type="original_file" xlink:type="simple">https://binary.pensoft.net/fig/990586</uri></graphic></fig></tp:treatment-sec><ref-list><ref id="B8"><mixed-citation xmlns:xlink="http://www.w3.org/1999/xlink" xlink:type="simple"><person-group><name name-style="western"><surname>Lei</surname><given-names>H</given-names></name><name name-style="western"><surname>Peng</surname><given-names>XJ</given-names></name></person-group> (<year>2013</year>) <article-title>Five new species of the genus <italic><tp:taxon-name><tp:taxon-name-part taxon-name-part-type="genus">Phintella</tp:taxon-name-part></tp:taxon-name></italic> (<tp:taxon-name><tp:taxon-name-part taxon-name-part-type="order">Araneae</tp:taxon-name-part></tp:taxon-name>: <tp:taxon-name><tp:taxon-name-part taxon-name-part-type="family">Salticidae</tp:taxon-name-part></tp:taxon-name>) from China.</article-title><source>Oriental Insects</source><volume>47</volume>(<issue>1</issue>): <fpage>99</fpage>–<lpage>110</lpage>. <ext-link xlink:href="10.1080/00305316.2013.783747" ext-link-type="doi" xlink:type="simple">https://doi.org/10.1080/00305316.2013.783747</ext-link></mixed-citation></ref><ref id="B5"><mixed-citation xmlns:xlink="http://www.w3.org/1999/xlink" xlink:type="simple"><person-group><name name-style="western"><surname>Jastrzębski</surname><given-names>P</given-names></name></person-group> (<year>2009</year>) <article-title><tp:taxon-name><tp:taxon-name-part taxon-name-part-type="family">Salticidae</tp:taxon-name-part></tp:taxon-name> from the Himalaya. New species of the genus <italic><tp:taxon-name><tp:taxon-name-part taxon-name-part-type="genus">Carrhotus</tp:taxon-name-part></tp:taxon-name></italic> Thorell, 1891 (<tp:taxon-name><tp:taxon-name-part taxon-name-part-type="order">Araneae</tp:taxon-name-part></tp:taxon-name>: <tp:taxon-name><tp:taxon-name-part taxon-name-part-type="family">Salticidae</tp:taxon-name-part></tp:taxon-name>).</article-title><source>Genus</source><volume>20</volume>: <fpage>533</fpage>–<lpage>537</lpage>.</mixed-citation></ref></ref-list></tp:taxon-treatment>
