# Supplementary material for: ﻿Eleven species of jumping spiders from Sichuan, Xizang, and Yunnan, China (Araneae, Salticidae)
Source: Zookeys. 2024 Feb 21;1192:141–78. doi: 10.3897/zookeys.1192.114589 (PMC10902788; doi:10.3897/zookeys.1192.114589)
Supplement: XML Treatment for Stertinius liqingae [file zookeys.1192.114589-treatment16.xml]

<!DOCTYPE tp:taxon-treatment
  PUBLIC "-//TaxonX//DTD Taxonomic Treatment Publishing DTD v0 20100105//EN" "tax-treatment-NSO.dtd">
<tp:taxon-treatment xmlns:tp="http://www.plazi.org/taxpub"><tp:treatment-meta><kwd-group><label>Taxon classification</label><kwd>
              <named-content content-type="kingdom">Animalia</named-content>
            </kwd><kwd>
              <named-content content-type="order">Araneae</named-content>
            </kwd><kwd>
              <named-content content-type="family">Salticidae</named-content>
            </kwd></kwd-group><mixed-citation publication-type="journal"><person-group><name><surname>Wang</surname><given-names>Cheng</given-names></name><name><surname>Mi</surname><given-names>Xiaoqi</given-names></name><name><surname>Li</surname><given-names>Shuqiang</given-names></name></person-group><article-title>﻿Eleven species of jumping spiders from Sichuan, Xizang, and Yunnan, China (<tp:taxon-name><tp:taxon-name-part taxon-name-part-type="order">Araneae</tp:taxon-name-part></tp:taxon-name>, <tp:taxon-name><tp:taxon-name-part taxon-name-part-type="family">Salticidae</tp:taxon-name-part></tp:taxon-name>)</article-title><source>Zookeys</source><day>21</day><month>02</month><year>2024</year><volume>1192</volume><fpage>141</fpage><lpage>178</lpage><pub-id pub-id-type="doi">10.3897/zookeys.1192.114589</pub-id></mixed-citation></tp:treatment-meta><tp:nomenclature><label>﻿</label><tp:taxon-name>
            <object-id xmlns:xlink="http://www.w3.org/1999/xlink" content-type="arpha" xlink:type="simple">E3C3C2A5-8AAF-54DB-8C64-F4EEC6FABA5F</object-id>
            <tp:taxon-name-part taxon-name-part-type="genus" reg="Stertinius">Stertinius</tp:taxon-name-part>
            <tp:taxon-name-part taxon-name-part-type="species" reg="liqingae">liqingae</tp:taxon-name-part>
            <object-id xmlns:xlink="http://www.w3.org/1999/xlink" content-type="zoobank" xlink:type="simple">https://zoobank.org/F6859C70-B45F-4F4B-9875-4369CB957F2D</object-id>
          </tp:taxon-name><tp:taxon-status xmlns:xlink="http://www.w3.org/1999/xlink" xlink:type="simple">sp. nov.</tp:taxon-status><xref ref-type="fig" rid="F15">Figs 15</xref><xref ref-type="fig" rid="F16">, 16</xref><xref ref-type="fig" rid="F22">, 22B</xref></tp:nomenclature><tp:treatment-sec sec-type="type material" id="SECID0EDOAI"><title>Type material.</title><p><bold><italic>Holotype</italic></bold> ♂ (<abbrev xmlns:xlink="http://www.w3.org/1999/xlink" content-type="institution" xlink:title="Tongren University" id="ABBRID0EOOAI" xlink:type="simple">TRU</abbrev>-XZ-JS-0071), China: Xizang: Zayu County, Cibagou National Nature Reserve (<named-content xmlns:xlink="http://www.w3.org/1999/xlink" content-type="dwc:verbatimCoordinates" xlink:type="simple"><named-content content-type="geo-json" specific-use="{&#34;type&#34;:&#34;Point&#34;,&#34;coordinates&#34;:[97.047667,28.690500]}" id="NCID0EWOAI" xlink:type="simple">28°41.43′N, 97°2.86′E</named-content></named-content>, ca 2570 m), 23 Jun. 2023, C. Wang leg. <bold><italic>Paratypes</italic></bold> 7♂8♀ (<abbrev xmlns:xlink="http://www.w3.org/1999/xlink" content-type="institution" xlink:title="Tongren University" id="ABBRID0E5OAI" xlink:type="simple">TRU</abbrev>-XZ-JS-0072–0086), same data as for holotype; 5♂3♀ (<abbrev xmlns:xlink="http://www.w3.org/1999/xlink" content-type="institution" xlink:title="Tongren University" id="ABBRID0EDPAI" xlink:type="simple">TRU</abbrev>-XZ-JS-0087–0094), Bowo County, 318 National Highway, nearby the 102 tunnel (<named-content xmlns:xlink="http://www.w3.org/1999/xlink" content-type="dwc:verbatimCoordinates" xlink:type="simple"><named-content content-type="geo-json" specific-use="{&#34;type&#34;:&#34;Point&#34;,&#34;coordinates&#34;:[95.133167,30.073500]}" id="NCID0ELPAI" xlink:type="simple">30°4.41′N, 95°7.99′E</named-content></named-content>, ca 2160 m), 30 Jun. 2023, C. Wang leg.</p></tp:treatment-sec><tp:treatment-sec sec-type="etymology" id="SECID0EQPAI"><title>Etymology.</title><p>The specific name is a patronym of Miss Liqing Fan, who helped us collect specimens in Cibagou National Nature Reserve; noun (name) in genitive case.</p></tp:treatment-sec><tp:treatment-sec sec-type="diagnosis" id="SECID0EVPAI"><title>Diagnosis.</title><p><italic><tp:taxon-name><tp:taxon-name-part taxon-name-part-type="genus" reg="Stertinius">Stertinius</tp:taxon-name-part><tp:taxon-name-part taxon-name-part-type="species" reg="liqingae">liqingae</tp:taxon-name-part></tp:taxon-name></italic> sp. nov. resembles that of <italic><tp:taxon-name><tp:taxon-name-part taxon-name-part-type="genus" reg="Stertinius">S.</tp:taxon-name-part><tp:taxon-name-part taxon-name-part-type="species" reg="ryukyuensis">ryukyuensis</tp:taxon-name-part></tp:taxon-name></italic> Suguro, 2020 in having similar habitus, papal, and vulva structure, but can be distinguished by: 1) embolus about two times greater than the largest diameter of sperm duct (Fig. <xref ref-type="fig" rid="F15">15B</xref>), versus more than three times greater than the largest diameter of sperm duct in <italic><tp:taxon-name><tp:taxon-name-part taxon-name-part-type="genus" reg="Stertinius">S.</tp:taxon-name-part><tp:taxon-name-part taxon-name-part-type="species" reg="ryukyuensis">ryukyuensis</tp:taxon-name-part></tp:taxon-name></italic> (<xref ref-type="bibr" rid="B28">Suguro 2020</xref>: fig. 9); 2) <abbrev xmlns:xlink="http://www.w3.org/1999/xlink" xlink:title="retrolateral tibial apophysis" id="ABBRID0EERAI" xlink:type="simple">RTA</abbrev> blunt apically in retrolateral view (Fig. <xref ref-type="fig" rid="F15">15C</xref>), versus pointed in <italic><tp:taxon-name><tp:taxon-name-part taxon-name-part-type="genus" reg="Stertinius">S.</tp:taxon-name-part><tp:taxon-name-part taxon-name-part-type="species" reg="ryukyuensis">ryukyuensis</tp:taxon-name-part></tp:taxon-name></italic> (<xref ref-type="bibr" rid="B28">Suguro 2020</xref>: fig. 10); 3) epigyne with a triangular hood (Fig. <xref ref-type="fig" rid="F16">16A, B</xref>), versus absent in <italic><tp:taxon-name><tp:taxon-name-part taxon-name-part-type="genus" reg="Stertinius">S.</tp:taxon-name-part><tp:taxon-name-part taxon-name-part-type="species" reg="ryukyuensis">ryukyuensis</tp:taxon-name-part></tp:taxon-name></italic> (<xref ref-type="bibr" rid="B28">Suguro 2020</xref>: fig. 12). The male also somewhat resembles that of <italic><tp:taxon-name><tp:taxon-name-part taxon-name-part-type="genus" reg="Simaetha">Simaetha</tp:taxon-name-part><tp:taxon-name-part taxon-name-part-type="species" reg="pengi">pengi</tp:taxon-name-part></tp:taxon-name></italic> Wang &amp; Li, 2020 in having similar palpal structure, but is easily distinguished as follows: 1) embolus not curved distally (Fig. <xref ref-type="fig" rid="F15">15B</xref>), versus curved towards prolaterally in <italic><tp:taxon-name><tp:taxon-name-part taxon-name-part-type="genus" reg="Simaetha">S.</tp:taxon-name-part><tp:taxon-name-part taxon-name-part-type="species" reg="pengi">pengi</tp:taxon-name-part></tp:taxon-name></italic> (Wang and <xref ref-type="bibr" rid="B9">Li 2020</xref>: fig. 13C); 2) <abbrev xmlns:xlink="http://www.w3.org/1999/xlink" xlink:title="retrolateral tibial apophysis" id="ABBRID0EMTAI" xlink:type="simple">RTA</abbrev> almost triangular in retrolateral view (Fig. <xref ref-type="fig" rid="F15">15C</xref>), versus almost bar-shaped in <italic><tp:taxon-name><tp:taxon-name-part taxon-name-part-type="genus" reg="Simaetha">S.</tp:taxon-name-part><tp:taxon-name-part taxon-name-part-type="species" reg="pengi">pengi</tp:taxon-name-part></tp:taxon-name></italic> (Wang and <xref ref-type="bibr" rid="B9">Li 2020</xref>: fig. 13B).</p><fig id="F15" position="float" orientation="portrait"><object-id xmlns:xlink="http://www.w3.org/1999/xlink" content-type="doi" xlink:type="simple">10.3897/zookeys.1192.114589.figure15</object-id><object-id xmlns:xlink="http://www.w3.org/1999/xlink" content-type="arpha" xlink:type="simple">7A824792-A831-5238-9EDB-83377DDF46DE</object-id><label>Figure 15.</label><caption><p>Male palp of <italic><tp:taxon-name><tp:taxon-name-part taxon-name-part-type="genus" reg="Stertinius">Stertinius</tp:taxon-name-part><tp:taxon-name-part taxon-name-part-type="species" reg="liqingae">liqingae</tp:taxon-name-part></tp:taxon-name></italic> sp. nov., holotype <bold>A</bold> prolateral <bold>B</bold> ventral <bold>C</bold> retrolateral. Scale bars: 0.1 mm.</p></caption><graphic xmlns:xlink="http://www.w3.org/1999/xlink" xlink:href="zookeys-1192-141_article-114589__-g015.jpg" position="float" orientation="portrait" xlink:type="simple" id="oo_990579.jpg"><uri content-type="original_file" xlink:type="simple">https://binary.pensoft.net/fig/990579</uri></graphic></fig><fig id="F16" position="float" orientation="portrait"><object-id xmlns:xlink="http://www.w3.org/1999/xlink" content-type="doi" xlink:type="simple">10.3897/zookeys.1192.114589.figure16</object-id><object-id xmlns:xlink="http://www.w3.org/1999/xlink" content-type="arpha" xlink:type="simple">D6A1423F-EEF4-5B90-8969-8E3CE64B3F9C</object-id><label>Figure 16.</label><caption><p><italic><tp:taxon-name><tp:taxon-name-part taxon-name-part-type="genus" reg="Stertinius">Stertinius</tp:taxon-name-part><tp:taxon-name-part taxon-name-part-type="species" reg="liqingae">liqingae</tp:taxon-name-part></tp:taxon-name></italic> sp. nov., male holotype and female paratype <bold>A, B</bold> epigyne, ventral <bold>C</bold> vulva, dorsal <bold>D</bold> holotype habitus, dorsal <bold>E</bold> ditto, ventral <bold>F</bold> female paratype habitus, dorsal <bold>G</bold> holotype carapace, frontal <bold>H</bold> holotype chelicera, posterior. Scale bars: 0.1 mm (<bold>A–C, H</bold>); 0.5 mm (<bold>D–G</bold>).</p></caption><graphic xmlns:xlink="http://www.w3.org/1999/xlink" xlink:href="zookeys-1192-141_article-114589__-g016.jpg" position="float" orientation="portrait" xlink:type="simple" id="oo_990580.jpg"><uri content-type="original_file" xlink:type="simple">https://binary.pensoft.net/fig/990580</uri></graphic></fig></tp:treatment-sec><tp:treatment-sec sec-type="description" id="SECID0ELWAI"><title>Description.</title><p><bold>Male</bold> (Figs <xref ref-type="fig" rid="F15">15</xref>, <xref ref-type="fig" rid="F16">16D, E, G, H</xref>). Total length 2.59. Carapace 1.38 long, 1.25 wide. Abdomen 1.51 long, 1.13 wide. Eye sizes and inter-distances: <abbrev xmlns:xlink="http://www.w3.org/1999/xlink" xlink:title="anterior median eye" id="ABBRID0E2WAI" xlink:type="simple">AME</abbrev> 0.28, <abbrev xmlns:xlink="http://www.w3.org/1999/xlink" xlink:title="anterior lateral eye" id="ABBRID0E6WAI" xlink:type="simple">ALE</abbrev> 0.15, <abbrev xmlns:xlink="http://www.w3.org/1999/xlink" xlink:title="posterior lateral eye" id="ABBRID0EDXAI" xlink:type="simple">PLE</abbrev> 0.14, <abbrev xmlns:xlink="http://www.w3.org/1999/xlink" xlink:title="anterior eye row width" id="ABBRID0EHXAI" xlink:type="simple">AERW</abbrev> 1.03, <abbrev xmlns:xlink="http://www.w3.org/1999/xlink" xlink:title="posterior eye row width" id="ABBRID0ELXAI" xlink:type="simple">PERW</abbrev> 1.16, <abbrev xmlns:xlink="http://www.w3.org/1999/xlink" xlink:title="eye field length" id="ABBRID0EPXAI" xlink:type="simple">EFL</abbrev> 0.70. <bold><italic>Legs</italic></bold>: I 2.72 (0.88, 0.58, 0.58, 0.40, 0.28), II 1.94 (0.60, 0.38, 0.38, 0.30, 0.28), III 1.74 (0.53, 0.28, 0.35, 0.30, 0.28), IV 2.12 (0.68, 0.33, 0.43, 0.38, 0.30). Carapace almost oval, jacinth to dark brown, setose, with big, irregular dark and brown patches on cephalon; fovea indistinct. Chelicerae yellow to brown, each with two promarginal teeth and one retromarginal pillar-shaped tooth. Endites longer than wide, with straight distal margins. Labium coloured same as endites, bearing several dark setae at anterior margin. Sternum slightly longer than wide. Legs setose, pale to brown, legs I strongest, with enlarged femora, and two pairs of ventral spines on tibia and metatarsi, respectively. Abdomen oval, dorsum brown to dark brown, with irregular pale and dark brown patches, and three pairs of muscle depressions medially; venter pale to brown.</p><p><bold><italic>Palp</italic></bold> (Fig. <xref ref-type="fig" rid="F15">15A–C</xref>): tibia wider than long, with straight, tapered, upward extending <abbrev xmlns:xlink="http://www.w3.org/1999/xlink" xlink:title="retrolateral tibial apophysis" id="ABBRID0EBYAI" xlink:type="simple">RTA</abbrev> blunt apically; cymbium ca 1.5 times longer than wide, with lamellar base-retrolateral apophysis; bulb oval, flat; embolus short, originating from ca 10:30 o’clock position of bulb, slightly curved medio-distally and with blunt tip.</p><p><bold>Female</bold> (Fig. <xref ref-type="fig" rid="F16">16A–C, F</xref>). Total length 2.84. Carapace 1.16 long, 1.01 wide. Abdomen 1.79 long, 1.27 wide. Eye sizes and inter-distances: <abbrev xmlns:xlink="http://www.w3.org/1999/xlink" xlink:title="anterior median eye" id="ABBRID0ENYAI" xlink:type="simple">AME</abbrev> 0.27, <abbrev xmlns:xlink="http://www.w3.org/1999/xlink" xlink:title="anterior lateral eye" id="ABBRID0ERYAI" xlink:type="simple">ALE</abbrev> 0.14, <abbrev xmlns:xlink="http://www.w3.org/1999/xlink" xlink:title="posterior lateral eye" id="ABBRID0EVYAI" xlink:type="simple">PLE</abbrev> 0.13, <abbrev xmlns:xlink="http://www.w3.org/1999/xlink" xlink:title="anterior eye row width" id="ABBRID0EZYAI" xlink:type="simple">AERW</abbrev> 0.85, <abbrev xmlns:xlink="http://www.w3.org/1999/xlink" xlink:title="posterior eye row width" id="ABBRID0E4YAI" xlink:type="simple">PERW</abbrev> 1.00, <abbrev xmlns:xlink="http://www.w3.org/1999/xlink" xlink:title="eye field length" id="ABBRID0EBZAI" xlink:type="simple">EFL</abbrev> 0.58. <bold><italic>Legs</italic></bold>: I 1.96 (0.68, 0.40, 0.40, 0.28, 0.20), II 1.60 (0.50, 0.35, 0.30, 0.25, 0.20), III 1.53 (0.50, 0.28, 0.30, 0.25, 0.20), IV 1.99 (0.63, 0.35, 0.43, 0.33, 0.25). <bold><italic>Habitus</italic></bold> (Fig. <xref ref-type="fig" rid="F16">16F</xref>) similar to that of male except the smaller retromarginal cheliceral tooth and without indistinct pale and pale patches on dorsum of abdomen.</p><p><bold><italic>Epigyne and vulva</italic></bold> (Fig. <xref ref-type="fig" rid="F16">16A–C</xref>): wider than long, with central hood between copulatory openings; copulatory openings oval, bilateral to epigynal hood; copulatory ducts short; spermathecae divided into the anterior elliptical chamber and posterior sub-spherical chamber; fertilization ducts originating from the median of the inner portion of posterior chambers, antero-transversely extending.</p></tp:treatment-sec><tp:treatment-sec sec-type="distribution" id="SECID0E1ZAI"><title>Distribution.</title><p>Known only from the type locality in Xizang, China (Fig. <xref ref-type="fig" rid="F22">22B</xref>).</p></tp:treatment-sec><tp:treatment-sec><!--Section generated to contain objects referenced in tp:taxon-treatment.--><fig id="F22" position="float" orientation="portrait"><object-id xmlns:xlink="http://www.w3.org/1999/xlink" content-type="doi" xlink:type="simple">10.3897/zookeys.1192.114589.figure22</object-id><object-id xmlns:xlink="http://www.w3.org/1999/xlink" content-type="arpha" xlink:type="simple">F7E41C2B-C5E1-562B-B507-F84E4C84A8A2</object-id><label>Figure 22.</label><caption><p>Distributional records of the described species.</p></caption><graphic xmlns:xlink="http://www.w3.org/1999/xlink" xlink:href="zookeys-1192-141_article-114589__-g022.jpg" position="float" orientation="portrait" xlink:type="simple" id="oo_990586.jpg"><uri content-type="original_file" xlink:type="simple">https://binary.pensoft.net/fig/990586</uri></graphic></fig></tp:treatment-sec><ref-list><ref id="B28"><mixed-citation xmlns:xlink="http://www.w3.org/1999/xlink" xlink:type="simple"><person-group><name name-style="western"><surname>Suguro</surname><given-names>T</given-names></name></person-group> (<year>2020</year>) <article-title>Japanese spiders of the genus <italic><tp:taxon-name><tp:taxon-name-part taxon-name-part-type="genus">Stertinius</tp:taxon-name-part></tp:taxon-name></italic> (<tp:taxon-name><tp:taxon-name-part taxon-name-part-type="order">Araneae</tp:taxon-name-part></tp:taxon-name>: <tp:taxon-name><tp:taxon-name-part taxon-name-part-type="family">Salticidae</tp:taxon-name-part></tp:taxon-name>).</article-title><source>Acta Arachnologica</source><volume>69</volume>(<issue>1</issue>): <fpage>55</fpage>–<lpage>60</lpage>. <ext-link xlink:href="10.2476/asjaa.69.55" ext-link-type="doi" xlink:type="simple">https://doi.org/10.2476/asjaa.69.55</ext-link></mixed-citation></ref><ref id="B9"><mixed-citation xmlns:xlink="http://www.w3.org/1999/xlink" xlink:type="simple"><person-group><name name-style="western"><surname>Li</surname><given-names>S</given-names></name></person-group> (<year>2020</year>) <article-title>Spider taxonomy for an advanced China.</article-title><source>Zoological Systematics</source><volume>45</volume>(<issue>2</issue>): <fpage>73</fpage>–<lpage>77</lpage>. <ext-link xlink:href="10.11865/zs.202011" ext-link-type="doi" xlink:type="simple">https://doi.org/10.11865/zs.202011</ext-link></mixed-citation></ref></ref-list></tp:taxon-treatment>
