# Supplementary material for: ﻿Eleven species of jumping spiders from Sichuan, Xizang, and Yunnan, China (Araneae, Salticidae)
Source: Zookeys. 2024 Feb 21;1192:141–78. doi: 10.3897/zookeys.1192.114589 (PMC10902788; doi:10.3897/zookeys.1192.114589)
Supplement: XML Treatment for Synagelides [file zookeys.1192.114589-treatment17.xml]

<!DOCTYPE tp:taxon-treatment
  PUBLIC "-//TaxonX//DTD Taxonomic Treatment Publishing DTD v0 20100105//EN" "tax-treatment-NSO.dtd">
<tp:taxon-treatment xmlns:tp="http://www.plazi.org/taxpub"><tp:treatment-meta><kwd-group><label>Taxon classification</label><kwd>
              <named-content content-type="kingdom">Animalia</named-content>
            </kwd><kwd>
              <named-content content-type="order">Araneae</named-content>
            </kwd><kwd>
              <named-content content-type="family">Salticidae</named-content>
            </kwd></kwd-group><mixed-citation publication-type="journal"><person-group><name><surname>Wang</surname><given-names>Cheng</given-names></name><name><surname>Mi</surname><given-names>Xiaoqi</given-names></name><name><surname>Li</surname><given-names>Shuqiang</given-names></name></person-group><article-title>﻿Eleven species of jumping spiders from Sichuan, Xizang, and Yunnan, China (<tp:taxon-name><tp:taxon-name-part taxon-name-part-type="order">Araneae</tp:taxon-name-part></tp:taxon-name>, <tp:taxon-name><tp:taxon-name-part taxon-name-part-type="family">Salticidae</tp:taxon-name-part></tp:taxon-name>)</article-title><source>Zookeys</source><day>21</day><month>02</month><year>2024</year><volume>1192</volume><fpage>141</fpage><lpage>178</lpage><pub-id pub-id-type="doi">10.3897/zookeys.1192.114589</pub-id></mixed-citation></tp:treatment-meta><tp:nomenclature><label>﻿Genus</label><tp:taxon-name>
            <object-id xmlns:xlink="http://www.w3.org/1999/xlink" content-type="arpha" xlink:type="simple">B6BB4C06-1DDC-5D6B-9B0C-D18A34AEAAF0</object-id>
            <tp:taxon-name-part taxon-name-part-type="genus" reg="Synagelides">Synagelides</tp:taxon-name-part>
          </tp:taxon-name><tp:taxon-authority>Strand, 1906</tp:taxon-authority></tp:nomenclature><tp:treatment-sec sec-type="type species" id="SECID0EE2AI"><title>Type species.</title><p><italic><tp:taxon-name><tp:taxon-name-part taxon-name-part-type="genus" reg="Synagelides">Synagelides</tp:taxon-name-part><tp:taxon-name-part taxon-name-part-type="species" reg="agoriformis">agoriformis</tp:taxon-name-part></tp:taxon-name></italic> Strand, 1906.</p></tp:treatment-sec><tp:treatment-sec sec-type="comments" id="SECID0EV2AI"><title>Comments.</title><p><italic><tp:taxon-name><tp:taxon-name-part taxon-name-part-type="genus" reg="Synagelides">Synagelides</tp:taxon-name-part></tp:taxon-name></italic>, contains 72 ant-like species distributed in East, South, and Southeast Asia (WSC 2024). The genus is closely similar to <italic><tp:taxon-name><tp:taxon-name-part taxon-name-part-type="genus" reg="Pseudosynagelides">Pseudosynagelides</tp:taxon-name-part></tp:taxon-name></italic> Żabka, 1991 in haibuts and copulatory organs, but it can be distinguished from it by the following: 1) the presence of triangular femoral apophysis of palp (for illustration, see <xref ref-type="bibr" rid="B21">Metzner 2024</xref>), versus absent in <italic><tp:taxon-name><tp:taxon-name-part taxon-name-part-type="genus" reg="Pseudosynagelides">Pseudosynagelides</tp:taxon-name-part></tp:taxon-name></italic> (<xref ref-type="bibr" rid="B33">Żabka 1991</xref>: figs 9D, 16D); 2) the tegular median apophysis is retrolateral to embolus (for illustration, see <xref ref-type="bibr" rid="B21">Metzner 2024</xref>), but prolateral to embolus in <italic><tp:taxon-name><tp:taxon-name-part taxon-name-part-type="genus" reg="Pseudosynagelides">Pseudosynagelides</tp:taxon-name-part></tp:taxon-name></italic> (<xref ref-type="bibr" rid="B33">Żabka 1991</xref>: figs 9B, C, 12A, C, E). It is worth mentioning that <italic><tp:taxon-name><tp:taxon-name-part taxon-name-part-type="genus" reg="Synagelides">Synagelides</tp:taxon-name-part></tp:taxon-name></italic> could be much more diverse than its currently known (<xref ref-type="bibr" rid="B30">Wang et al. 2023</xref>), and the genus still needs much taxonomic attention, especially the cavaleriei group (see <xref ref-type="bibr" rid="B2">Bohdanowicz 1987</xref>), which shares very similar copulatory organs that made it very hard to identify.</p></tp:treatment-sec><ref-list><ref id="B21"><mixed-citation xmlns:xlink="http://www.w3.org/1999/xlink" xlink:type="simple"><person-group><name name-style="western"><surname>Metzner</surname><given-names>H</given-names></name></person-group> (<year>2024</year>) Jumping spiders (<tp:taxon-name><tp:taxon-name-part taxon-name-part-type="class">Arachnida</tp:taxon-name-part></tp:taxon-name>: <tp:taxon-name><tp:taxon-name-part taxon-name-part-type="order">Araneae</tp:taxon-name-part></tp:taxon-name>: <tp:taxon-name><tp:taxon-name-part taxon-name-part-type="family">Salticidae</tp:taxon-name-part></tp:taxon-name>) of the world. <ext-link xlink:href="https://www.jumping-spiders.com" ext-link-type="uri" xlink:type="simple">https://www.jumping-spiders.com</ext-link> [Accessed 17 January 2024]</mixed-citation></ref><ref id="B33"><mixed-citation xmlns:xlink="http://www.w3.org/1999/xlink" xlink:type="simple"><person-group><name name-style="western"><surname>Żabka</surname><given-names>M</given-names></name></person-group> (<year>1991</year>) <article-title><tp:taxon-name><tp:taxon-name-part taxon-name-part-type="family">Salticidae</tp:taxon-name-part></tp:taxon-name> (<tp:taxon-name><tp:taxon-name-part taxon-name-part-type="class">Arachnida</tp:taxon-name-part></tp:taxon-name>: <tp:taxon-name><tp:taxon-name-part taxon-name-part-type="order">Araneae</tp:taxon-name-part></tp:taxon-name>) of Oriental, Australian and Pacific regions, VII. <italic><tp:taxon-name><tp:taxon-name-part taxon-name-part-type="genus">Mopsolodes</tp:taxon-name-part></tp:taxon-name></italic>, <italic><tp:taxon-name><tp:taxon-name-part taxon-name-part-type="genus">Abracadabrella</tp:taxon-name-part></tp:taxon-name></italic> and <italic><tp:taxon-name><tp:taxon-name-part taxon-name-part-type="genus">Pseudosynagelides</tp:taxon-name-part></tp:taxon-name></italic> new genera from Australia.</article-title><source>Memoirs of the Queensland Museum</source><volume>30</volume>: <fpage>621</fpage>–<lpage>644</lpage>.</mixed-citation></ref><ref id="B30"><mixed-citation xmlns:xlink="http://www.w3.org/1999/xlink" xlink:type="simple"><person-group><name name-style="western"><surname>Wang</surname><given-names>C</given-names></name><name name-style="western"><surname>Mi</surname><given-names>XQ</given-names></name><name name-style="western"><surname>Wang</surname><given-names>WH</given-names></name><name name-style="western"><surname>Gan</surname><given-names>JH</given-names></name><name name-style="western"><surname>Irfan</surname><given-names>M</given-names></name><name name-style="western"><surname>Zhong</surname><given-names>Y</given-names></name><name name-style="western"><surname>Peng</surname><given-names>XJ</given-names></name></person-group> (<year>2023</year>) <article-title>Notes on twenty-nine species of jumping spiders from South China (<tp:taxon-name><tp:taxon-name-part taxon-name-part-type="order">Araneae</tp:taxon-name-part></tp:taxon-name>: <tp:taxon-name><tp:taxon-name-part taxon-name-part-type="family">Salticidae</tp:taxon-name-part></tp:taxon-name>).</article-title><source>European Journal of Taxonomy</source><volume>902</volume>: <fpage>1</fpage>–<lpage>91</lpage>. <ext-link xlink:href="10.5852/ejt.2023.902.2319" ext-link-type="doi" xlink:type="simple">https://doi.org/10.5852/ejt.2023.902.2319</ext-link></mixed-citation></ref><ref id="B2"><mixed-citation xmlns:xlink="http://www.w3.org/1999/xlink" xlink:type="simple"><person-group><name name-style="western"><surname>Bohdanowicz</surname><given-names>A</given-names></name></person-group> (<year>1987</year>) <article-title><tp:taxon-name><tp:taxon-name-part taxon-name-part-type="family">Salticidae</tp:taxon-name-part></tp:taxon-name> from the Nepal Himalayas: The genus <italic><tp:taxon-name><tp:taxon-name-part taxon-name-part-type="genus">Synagelides</tp:taxon-name-part></tp:taxon-name></italic> Bösenberg &amp; Strand, 1906.</article-title><source>Courier Forschungsinstitut Senckenberg</source><volume>93</volume>: <fpage>65</fpage>–<lpage>86</lpage>.</mixed-citation></ref></ref-list></tp:taxon-treatment>
