# Supplementary material for: ﻿Eleven species of jumping spiders from Sichuan, Xizang, and Yunnan, China (Araneae, Salticidae)
Source: Zookeys. 2024 Feb 21;1192:141–78. doi: 10.3897/zookeys.1192.114589 (PMC10902788; doi:10.3897/zookeys.1192.114589)
Supplement: XML Treatment for Synagelides medog [file zookeys.1192.114589-treatment18.xml]

<!DOCTYPE tp:taxon-treatment
  PUBLIC "-//TaxonX//DTD Taxonomic Treatment Publishing DTD v0 20100105//EN" "tax-treatment-NSO.dtd">
<tp:taxon-treatment xmlns:tp="http://www.plazi.org/taxpub"><tp:treatment-meta><kwd-group><label>Taxon classification</label><kwd>
              <named-content content-type="kingdom">Animalia</named-content>
            </kwd><kwd>
              <named-content content-type="order">Araneae</named-content>
            </kwd><kwd>
              <named-content content-type="family">Salticidae</named-content>
            </kwd></kwd-group><mixed-citation publication-type="journal"><person-group><name><surname>Wang</surname><given-names>Cheng</given-names></name><name><surname>Mi</surname><given-names>Xiaoqi</given-names></name><name><surname>Li</surname><given-names>Shuqiang</given-names></name></person-group><article-title>﻿Eleven species of jumping spiders from Sichuan, Xizang, and Yunnan, China (<tp:taxon-name><tp:taxon-name-part taxon-name-part-type="order">Araneae</tp:taxon-name-part></tp:taxon-name>, <tp:taxon-name><tp:taxon-name-part taxon-name-part-type="family">Salticidae</tp:taxon-name-part></tp:taxon-name>)</article-title><source>Zookeys</source><day>21</day><month>02</month><year>2024</year><volume>1192</volume><fpage>141</fpage><lpage>178</lpage><pub-id pub-id-type="doi">10.3897/zookeys.1192.114589</pub-id></mixed-citation></tp:treatment-meta><tp:nomenclature><label>﻿</label><tp:taxon-name>
            <object-id xmlns:xlink="http://www.w3.org/1999/xlink" content-type="arpha" xlink:type="simple">B82267F2-0C2E-564B-95DC-85DC856E844A</object-id>
            <tp:taxon-name-part taxon-name-part-type="genus" reg="Synagelides">Synagelides</tp:taxon-name-part>
            <tp:taxon-name-part taxon-name-part-type="species" reg="medog">medog</tp:taxon-name-part>
            <object-id xmlns:xlink="http://www.w3.org/1999/xlink" content-type="zoobank" xlink:type="simple">https://zoobank.org/8562AA17-4961-4A70-A222-E39906DF21F7</object-id>
          </tp:taxon-name><tp:taxon-status xmlns:xlink="http://www.w3.org/1999/xlink" xlink:type="simple">sp. nov.</tp:taxon-status><xref ref-type="fig" rid="F17">Figs 17</xref><xref ref-type="fig" rid="F22">, 22A</xref></tp:nomenclature><tp:treatment-sec sec-type="type material" id="SECID0EH6AI"><title>Type material.</title><p><bold><italic>Holotype</italic></bold> ♀ (<abbrev xmlns:xlink="http://www.w3.org/1999/xlink" content-type="institution" xlink:title="Tongren University" id="ABBRID0ES6AI" xlink:type="simple">TRU</abbrev>-XZ-JS-0095), China: Xizang: Medog County, Renqingbengsi scenic area (<named-content xmlns:xlink="http://www.w3.org/1999/xlink" content-type="dwc:verbatimCoordinates" xlink:type="simple"><named-content content-type="geo-json" specific-use="{&#34;type&#34;:&#34;Point&#34;,&#34;coordinates&#34;:[95.354833,29.301667]}" id="NCID0E16AI" xlink:type="simple">29°18.10′N, 95°21.29′E</named-content></named-content>, ca 2040 m), 18 Aug. 2023, C. Wang and H. Yao leg. <bold><italic>Paratypes</italic></bold> 2♀ (<abbrev xmlns:xlink="http://www.w3.org/1999/xlink" content-type="institution" xlink:title="Tongren University" id="ABBRID0ECABI" xlink:type="simple">TRU</abbrev>-XZ-JS-0096–0097), same data as for holotype.</p></tp:treatment-sec><tp:treatment-sec sec-type="etymology" id="SECID0EHABI"><title>Etymology.</title><p>The species name is a noun derived from the type locality: Medog County.</p></tp:treatment-sec><tp:treatment-sec sec-type="diagnosis" id="SECID0EMABI"><title>Diagnosis.</title><p><italic><tp:taxon-name><tp:taxon-name-part taxon-name-part-type="genus" reg="Synagelides">Synagelides</tp:taxon-name-part><tp:taxon-name-part taxon-name-part-type="species" reg="medog">medog</tp:taxon-name-part></tp:taxon-name></italic> sp. nov. resembles that of <italic><tp:taxon-name><tp:taxon-name-part taxon-name-part-type="genus" reg="Synagelides">S.</tp:taxon-name-part><tp:taxon-name-part taxon-name-part-type="species" reg="furcatoides">furcatoides</tp:taxon-name-part></tp:taxon-name></italic> Li, Cheng, Wang, Yang &amp; Peng, 2023 and <italic><tp:taxon-name><tp:taxon-name-part taxon-name-part-type="genus" reg="Synagelides">S.</tp:taxon-name-part><tp:taxon-name-part taxon-name-part-type="species" reg="montiformis">montiformis</tp:taxon-name-part></tp:taxon-name></italic> Li, Cheng, Wang, Yang &amp; Peng, 2023 in having similar epigyne and vulva, but can be easily distinguished by the absence of epigynal hood, and mediolaterally located atrial ridge (Fig. <xref ref-type="fig" rid="F17">17A–D</xref>), versus the presence of epigynal hood, and with the posteriorly located atrial ridge in <italic><tp:taxon-name><tp:taxon-name-part taxon-name-part-type="genus" reg="Synagelides">S.</tp:taxon-name-part><tp:taxon-name-part taxon-name-part-type="species" reg="furcatoides">furcatoides</tp:taxon-name-part></tp:taxon-name></italic> and <italic><tp:taxon-name><tp:taxon-name-part taxon-name-part-type="genus" reg="Synagelides">S.</tp:taxon-name-part><tp:taxon-name-part taxon-name-part-type="species" reg="montiformis">montiformis</tp:taxon-name-part></tp:taxon-name></italic> (<xref ref-type="bibr" rid="B12">Li et al. 2023</xref>: figs 4, 5, 13, 26, 34).</p><fig id="F17" position="float" orientation="portrait"><object-id xmlns:xlink="http://www.w3.org/1999/xlink" content-type="doi" xlink:type="simple">10.3897/zookeys.1192.114589.figure17</object-id><object-id xmlns:xlink="http://www.w3.org/1999/xlink" content-type="arpha" xlink:type="simple">A5C5FD7E-F1C1-5B87-850B-D108BF78022A</object-id><label>Figure 17.</label><caption><p><italic><tp:taxon-name><tp:taxon-name-part taxon-name-part-type="genus" reg="Synagelides">Synagelides</tp:taxon-name-part><tp:taxon-name-part taxon-name-part-type="species" reg="medog">medog</tp:taxon-name-part></tp:taxon-name></italic> sp. nov., holotype <bold>A, B</bold> epigyne, ventral <bold>C, D</bold> vulva dorsal <bold>E</bold> habitus dorsal <bold>F</bold> ditto, ventral <bold>G</bold> ditto, lateral <bold>H</bold> chelicera, posterior <bold>I</bold> leg I, prolateral. Scale bars: 0.1 mm (<bold>A–D, H</bold>); 0.5 mm (<bold>E–G, I</bold>).</p></caption><graphic xmlns:xlink="http://www.w3.org/1999/xlink" xlink:href="zookeys-1192-141_article-114589__-g017.jpg" position="float" orientation="portrait" xlink:type="simple" id="oo_990581.jpg"><uri content-type="original_file" xlink:type="simple">https://binary.pensoft.net/fig/990581</uri></graphic></fig></tp:treatment-sec><tp:treatment-sec sec-type="description" id="SECID0E2DBI"><title>Description.</title><p><bold>Female</bold> (Fig. <xref ref-type="fig" rid="F17">17A–I</xref>). Total length 4.06. Carapace 1.56 long, 1.10 wide. Abdomen 2.48 long, 1.24 wide. Eye sizes and inter-distances: <abbrev xmlns:xlink="http://www.w3.org/1999/xlink" xlink:title="anterior median eye" id="ABBRID0EHEBI" xlink:type="simple">AME</abbrev> 0.36, <abbrev xmlns:xlink="http://www.w3.org/1999/xlink" xlink:title="anterior lateral eye" id="ABBRID0ELEBI" xlink:type="simple">ALE</abbrev> 0.20, <abbrev xmlns:xlink="http://www.w3.org/1999/xlink" xlink:title="posterior lateral eye" id="ABBRID0EPEBI" xlink:type="simple">PLE</abbrev> 0.19, <abbrev xmlns:xlink="http://www.w3.org/1999/xlink" xlink:title="anterior eye row width" id="ABBRID0ETEBI" xlink:type="simple">AERW</abbrev> 1.04, <abbrev xmlns:xlink="http://www.w3.org/1999/xlink" xlink:title="posterior eye row width" id="ABBRID0EXEBI" xlink:type="simple">PERW</abbrev> 1.08, <abbrev xmlns:xlink="http://www.w3.org/1999/xlink" xlink:title="eye field length" id="ABBRID0E2EBI" xlink:type="simple">EFL</abbrev> 0.84. <bold><italic>Legs</italic></bold>: I 3.49 (1.13, 0.88, 0.75, 0.45, 0.28), II 2.55 (0.80, 0.40, 0.60, 0.50, 0.25), III 2.78 (0.83, 0.40, 0.65, 0.65, 0.25), IV 3.97 (1.13, 0.53, 1.00, 0.98, 0.33). Carapace almost square, red-brown to dark brown, spotted on eyes field and covered with thin setae anteriorly; fovea hollow. Chelicerae yellow, each with two promarginal teeth and one retromarginal tooth. Endites almost square, with pale inner portions bearing dense brown setae. Labium coloured same as endites. Sternum almost shield-shaped, longer than wide. Legs yellow to brown, with two pairs of ventral spines on tibiae and metatarsi I, respectively. Abdomen elongated, dorsum dark, without indistinct markings; venter paler than dorsum, with pair of dotted lines centrally.</p><p><bold><italic>Epigyne and vulva</italic></bold> (Fig. <xref ref-type="fig" rid="F17">17A–D</xref>): wider than long; atrium big, oval, posteriorly located, with pair of arc-shaped, anterolateral ridges; copulatory openings oval, posterolaterally located on atrium, separated from each other by more than their width; copulatory ducts long, slightly curved into C-shaped at anterior half and then posterior extending to connect with the postero-lateral portions of oval spermathecae, with short accessory glands located at the anterior portions of the posterior half; fertilization ducts originating from the antero-inner portion of spermathecae, antero-transversely extending.</p><p><bold>Male</bold>. Unknown.</p></tp:treatment-sec><tp:treatment-sec sec-type="distribution" id="SECID0ERFBI"><title>Distribution.</title><p>Known only from the type locality in Xizang, China (Fig. <xref ref-type="fig" rid="F22">22B</xref>).</p></tp:treatment-sec><tp:treatment-sec><!--Section generated to contain objects referenced in tp:taxon-treatment.--><fig id="F22" position="float" orientation="portrait"><object-id xmlns:xlink="http://www.w3.org/1999/xlink" content-type="doi" xlink:type="simple">10.3897/zookeys.1192.114589.figure22</object-id><object-id xmlns:xlink="http://www.w3.org/1999/xlink" content-type="arpha" xlink:type="simple">F7E41C2B-C5E1-562B-B507-F84E4C84A8A2</object-id><label>Figure 22.</label><caption><p>Distributional records of the described species.</p></caption><graphic xmlns:xlink="http://www.w3.org/1999/xlink" xlink:href="zookeys-1192-141_article-114589__-g022.jpg" position="float" orientation="portrait" xlink:type="simple" id="oo_990586.jpg"><uri content-type="original_file" xlink:type="simple">https://binary.pensoft.net/fig/990586</uri></graphic></fig></tp:treatment-sec><ref-list><ref id="B12"><mixed-citation xmlns:xlink="http://www.w3.org/1999/xlink" xlink:type="simple"><person-group><name name-style="western"><surname>Li</surname><given-names>B</given-names></name><name name-style="western"><surname>Cheng</surname><given-names>Y</given-names></name><name name-style="western"><surname>Wang</surname><given-names>Q</given-names></name><name name-style="western"><surname>Yang</surname><given-names>SF</given-names></name><name name-style="western"><surname>Peng</surname><given-names>XJ</given-names></name></person-group> (<year>2023</year>) <article-title>Three new species of the genus <italic><tp:taxon-name><tp:taxon-name-part taxon-name-part-type="genus">Synagelides</tp:taxon-name-part></tp:taxon-name></italic> Strand, 1906 (<tp:taxon-name><tp:taxon-name-part taxon-name-part-type="order">Araneae</tp:taxon-name-part></tp:taxon-name>, <tp:taxon-name><tp:taxon-name-part taxon-name-part-type="family">Salticidae</tp:taxon-name-part></tp:taxon-name>) from Yunnan, China.</article-title><source>Zootaxa</source><volume>5258</volume>(<issue>2</issue>): <fpage>211</fpage>–<lpage>223</lpage>. <ext-link xlink:href="10.11646/zootaxa.5258.2.3" ext-link-type="doi" xlink:type="simple">https://doi.org/10.11646/zootaxa.5258.2.3</ext-link></mixed-citation></ref></ref-list></tp:taxon-treatment>
