# Supplementary material for: ﻿Eleven species of jumping spiders from Sichuan, Xizang, and Yunnan, China (Araneae, Salticidae)
Source: Zookeys. 2024 Feb 21;1192:141–78. doi: 10.3897/zookeys.1192.114589 (PMC10902788; doi:10.3897/zookeys.1192.114589)
Supplement: XML Treatment for Synagelides tianquan [file zookeys.1192.114589-treatment19.xml]

<!DOCTYPE tp:taxon-treatment
  PUBLIC "-//TaxonX//DTD Taxonomic Treatment Publishing DTD v0 20100105//EN" "tax-treatment-NSO.dtd">
<tp:taxon-treatment xmlns:tp="http://www.plazi.org/taxpub"><tp:treatment-meta><kwd-group><label>Taxon classification</label><kwd>
              <named-content content-type="kingdom">Animalia</named-content>
            </kwd><kwd>
              <named-content content-type="order">Araneae</named-content>
            </kwd><kwd>
              <named-content content-type="family">Salticidae</named-content>
            </kwd></kwd-group><mixed-citation publication-type="journal"><person-group><name><surname>Wang</surname><given-names>Cheng</given-names></name><name><surname>Mi</surname><given-names>Xiaoqi</given-names></name><name><surname>Li</surname><given-names>Shuqiang</given-names></name></person-group><article-title>﻿Eleven species of jumping spiders from Sichuan, Xizang, and Yunnan, China (<tp:taxon-name><tp:taxon-name-part taxon-name-part-type="order">Araneae</tp:taxon-name-part></tp:taxon-name>, <tp:taxon-name><tp:taxon-name-part taxon-name-part-type="family">Salticidae</tp:taxon-name-part></tp:taxon-name>)</article-title><source>Zookeys</source><day>21</day><month>02</month><year>2024</year><volume>1192</volume><fpage>141</fpage><lpage>178</lpage><pub-id pub-id-type="doi">10.3897/zookeys.1192.114589</pub-id></mixed-citation></tp:treatment-meta><tp:nomenclature><label>﻿</label><tp:taxon-name>
            <object-id xmlns:xlink="http://www.w3.org/1999/xlink" content-type="arpha" xlink:type="simple">6D79F777-FBFF-52F4-B26D-C18EA6913D66</object-id>
            <tp:taxon-name-part taxon-name-part-type="genus" reg="Synagelides">Synagelides</tp:taxon-name-part>
            <tp:taxon-name-part taxon-name-part-type="species" reg="tianquan">tianquan</tp:taxon-name-part>
            <object-id xmlns:xlink="http://www.w3.org/1999/xlink" content-type="zoobank" xlink:type="simple">https://zoobank.org/EF1AA08D-17B0-4172-B4FF-F872EB7902C4</object-id>
          </tp:taxon-name><tp:taxon-status xmlns:xlink="http://www.w3.org/1999/xlink" xlink:type="simple">sp. nov.</tp:taxon-status><xref ref-type="fig" rid="F18">Figs 18</xref><xref ref-type="fig" rid="F19">, 19</xref><xref ref-type="fig" rid="F22">, 22A</xref></tp:nomenclature><tp:treatment-sec sec-type="type material" id="SECID0EQHBI"><title>Type material.</title><p><bold><italic>Holotype</italic></bold> ♂ (<named-content xmlns:xlink="http://www.w3.org/1999/xlink" content-type="dwc:institutional_code" xlink:title="Institute of Zoology, Chinese Academy of Sciences" xlink:href="http://grbio.org/institution/institute-zoology-chinese-academy-sciences" xlink:type="simple">IZCAS</named-content>-Ar44781), China: Sichuan: Tianquan County (<named-content xmlns:xlink="http://www.w3.org/1999/xlink" content-type="dwc:verbatimCoordinates" xlink:type="simple"><named-content content-type="geo-json" specific-use="{&#34;type&#34;:&#34;Point&#34;,&#34;coordinates&#34;:[102.765500,30.048167]}" id="NCID0EDIBI" xlink:type="simple">30°2.89′N, 102°45.93′E</named-content></named-content>, ca 730), 7 Jul. 2004, S. Li leg. <bold><italic>Paratype</italic></bold> 1♀ (<named-content xmlns:xlink="http://www.w3.org/1999/xlink" content-type="dwc:institutional_code" xlink:title="Institute of Zoology, Chinese Academy of Sciences" xlink:href="http://grbio.org/institution/institute-zoology-chinese-academy-sciences" xlink:type="simple">IZCAS</named-content>-Ar44782), same data as for holotype.</p></tp:treatment-sec><tp:treatment-sec sec-type="etymology" id="SECID0EQIBI"><title>Etymology.</title><p>The species name is a noun in apposition derived from the type locality.</p></tp:treatment-sec><tp:treatment-sec sec-type="diagnosis" id="SECID0EVIBI"><title>Diagnosis.</title><p><italic><tp:taxon-name><tp:taxon-name-part taxon-name-part-type="genus" reg="Synagelides">Synagelides</tp:taxon-name-part><tp:taxon-name-part taxon-name-part-type="species" reg="tianquan">tianquan</tp:taxon-name-part></tp:taxon-name></italic> sp. nov. resembles that of <italic><tp:taxon-name><tp:taxon-name-part taxon-name-part-type="genus" reg="Synagelides">S.</tp:taxon-name-part><tp:taxon-name-part taxon-name-part-type="species" reg="emangou">emangou</tp:taxon-name-part></tp:taxon-name></italic> Liu, 2022 and <italic><tp:taxon-name><tp:taxon-name-part taxon-name-part-type="genus" reg="Synagelides">S.</tp:taxon-name-part><tp:taxon-name-part taxon-name-part-type="species" reg="zhaoi">zhaoi</tp:taxon-name-part></tp:taxon-name></italic> Peng, Li &amp; Chen, 2003 in the general shape of copulatory organs, especially the inverted cup-shaped epigynal hood, but can be readily distinguished as follows: 1) cymbium lacking a flap apophysis (Fig. <xref ref-type="fig" rid="F18">18D</xref>), versus presence of a big flap apophysis dorsally in <italic><tp:taxon-name><tp:taxon-name-part taxon-name-part-type="genus" reg="Synagelides">S.</tp:taxon-name-part><tp:taxon-name-part taxon-name-part-type="species" reg="emangou">emangou</tp:taxon-name-part></tp:taxon-name></italic> and <italic><tp:taxon-name><tp:taxon-name-part taxon-name-part-type="genus" reg="Synagelides">S.</tp:taxon-name-part><tp:taxon-name-part taxon-name-part-type="species" reg="zhaoi">zhaoi</tp:taxon-name-part></tp:taxon-name></italic> (<xref ref-type="bibr" rid="B14">Liu et al. 2022</xref>: fig. 1C, E–G; <xref ref-type="bibr" rid="B24">Peng 2020</xref>: fig. 336c–e); 2) spermathecae curved toward anterior side bilaterally (Fig. <xref ref-type="fig" rid="F19">19B</xref>), versus not curved in <italic><tp:taxon-name><tp:taxon-name-part taxon-name-part-type="genus" reg="Synagelides">S.</tp:taxon-name-part><tp:taxon-name-part taxon-name-part-type="species" reg="emangou">emangou</tp:taxon-name-part></tp:taxon-name></italic> and <italic><tp:taxon-name><tp:taxon-name-part taxon-name-part-type="genus" reg="Synagelides">S.</tp:taxon-name-part><tp:taxon-name-part taxon-name-part-type="species" reg="zhaoi">zhaoi</tp:taxon-name-part></tp:taxon-name></italic> (<xref ref-type="bibr" rid="B14">Liu et al. 2022</xref>: fig. 2D; <xref ref-type="bibr" rid="B24">Peng 2020</xref>: fig. 336g); 3) copulatory ducts strongly curved anteromedially (Fig. <xref ref-type="fig" rid="F19">19B</xref>), versus almost straight in <italic><tp:taxon-name><tp:taxon-name-part taxon-name-part-type="genus" reg="Synagelides">S.</tp:taxon-name-part><tp:taxon-name-part taxon-name-part-type="species" reg="emangou">emangou</tp:taxon-name-part></tp:taxon-name></italic> and <italic><tp:taxon-name><tp:taxon-name-part taxon-name-part-type="genus" reg="Synagelides">S.</tp:taxon-name-part><tp:taxon-name-part taxon-name-part-type="species" reg="zhaoi">zhaoi</tp:taxon-name-part></tp:taxon-name></italic> (<xref ref-type="bibr" rid="B14">Liu et al. 2022</xref>: fig. 2D; <xref ref-type="bibr" rid="B24">Peng 2020</xref>: fig. 336g).</p><fig id="F18" position="float" orientation="portrait"><object-id xmlns:xlink="http://www.w3.org/1999/xlink" content-type="doi" xlink:type="simple">10.3897/zookeys.1192.114589.figure18</object-id><object-id xmlns:xlink="http://www.w3.org/1999/xlink" content-type="arpha" xlink:type="simple">DE0F44F6-6DC9-5216-8553-4D586254714C</object-id><label>Figure 18.</label><caption><p>Male palp of <italic><tp:taxon-name><tp:taxon-name-part taxon-name-part-type="genus" reg="Synagelides">Synagelides</tp:taxon-name-part><tp:taxon-name-part taxon-name-part-type="species" reg="tianquan">tianquan</tp:taxon-name-part></tp:taxon-name></italic> sp. nov., holotype <bold>A</bold> prolateral <bold>B</bold> retrolateral <bold>C</bold> ventral <bold>D</bold> dorsal. Scale bars: 0.1 mm.</p></caption><graphic xmlns:xlink="http://www.w3.org/1999/xlink" xlink:href="zookeys-1192-141_article-114589__-g018.jpg" position="float" orientation="portrait" xlink:type="simple" id="oo_990582.jpg"><uri content-type="original_file" xlink:type="simple">https://binary.pensoft.net/fig/990582</uri></graphic></fig><fig id="F19" position="float" orientation="portrait"><object-id xmlns:xlink="http://www.w3.org/1999/xlink" content-type="doi" xlink:type="simple">10.3897/zookeys.1192.114589.figure19</object-id><object-id xmlns:xlink="http://www.w3.org/1999/xlink" content-type="arpha" xlink:type="simple">1509EF32-06E7-5FEB-B8F8-CCD80EB082B5</object-id><label>Figure 19.</label><caption><p><italic><tp:taxon-name><tp:taxon-name-part taxon-name-part-type="genus" reg="Synagelides">Synagelides</tp:taxon-name-part><tp:taxon-name-part taxon-name-part-type="species" reg="tianquan">tianquan</tp:taxon-name-part></tp:taxon-name></italic> sp. nov., male holotype and female paratype <bold>A</bold> epigyne, ventral <bold>B</bold> vulva, dorsal <bold>C</bold> holotype habitus, dorsal <bold>D</bold> ditto, ventral <bold>E</bold> female paratype habitus, dorsal <bold>F</bold> holotype carapace, frontal <bold>G</bold> leg I of holotype, prolateral. Scale bars: 0.1 mm (<bold>A, B</bold>); 0.5 mm (<bold>C–G</bold>).</p></caption><graphic xmlns:xlink="http://www.w3.org/1999/xlink" xlink:href="zookeys-1192-141_article-114589__-g019.jpg" position="float" orientation="portrait" xlink:type="simple" id="oo_990583.jpg"><uri content-type="original_file" xlink:type="simple">https://binary.pensoft.net/fig/990583</uri></graphic></fig></tp:treatment-sec><tp:treatment-sec sec-type="description" id="SECID0EMPBI"><title>Description.</title><p><bold>Male</bold> (Figs <xref ref-type="fig" rid="F18">18</xref>, <xref ref-type="fig" rid="F19">19C, D, F, G</xref>). Total length 2.80. Carapace 1.41 long, 1.05 wide. Abdomen 1.41 long, 0.89 wide. Eye sizes and inter-distances: <abbrev xmlns:xlink="http://www.w3.org/1999/xlink" xlink:title="anterior median eye" id="ABBRID0E3PBI" xlink:type="simple">AME</abbrev> 0.33, <abbrev xmlns:xlink="http://www.w3.org/1999/xlink" xlink:title="anterior lateral eye" id="ABBRID0EAQBI" xlink:type="simple">ALE</abbrev> 0.20, <abbrev xmlns:xlink="http://www.w3.org/1999/xlink" xlink:title="posterior lateral eye" id="ABBRID0EEQBI" xlink:type="simple">PLE</abbrev> 0.19, <abbrev xmlns:xlink="http://www.w3.org/1999/xlink" xlink:title="anterior eye row width" id="ABBRID0EIQBI" xlink:type="simple">AERW</abbrev> 0.99, <abbrev xmlns:xlink="http://www.w3.org/1999/xlink" xlink:title="posterior eye row width" id="ABBRID0EMQBI" xlink:type="simple">PERW</abbrev> 1.07, <abbrev xmlns:xlink="http://www.w3.org/1999/xlink" xlink:title="eye field length" id="ABBRID0EQQBI" xlink:type="simple">EFL</abbrev> 0.88. <bold><italic>Legs</italic></bold>: I 3.97 (1.28, 1.03, 0.93, 0.43, 0.30), II 2.36 (0.70, 0.38, 0.55, 0.48, 0.25), III 2.38 (0.70, 0.35, 0.50, 0.58, 0.25), IV 3.33 (1.00, 0.43, 0.80, 0.80, 0.30). Carapace sub-square, red-brown to dark brown, with elevated cephalon and sloped thorax, covered with thin setae; fovea oval, hollowed. Chelicerae pale yellow, each with two promarginal teeth and one retromarginal tooth. Endites almost square, bearing dense pale setae at distal-inner portions. Labium coloured same as endites. Sternum almost shield-shaped, less than 1.5 times longer than wide. Legs yellow to red-yellow, with four and two pairs of ventral spines on tibiae and metatarsi I, respectively. Abdomen elongate-oval, dorsum brown, with two pairs of median muscle depressions, and five transverse pale setal stripes anteriorly and medially, covered by anterior jacinth scutum; venter brown, with pale central area.</p><p><bold><italic>Palp</italic></bold> (Fig. <xref ref-type="fig" rid="F18">18A–D</xref>): femur longer than wide, with medio-prolateral, triangular apophysis; patella enlarged; tibia short; <abbrev xmlns:xlink="http://www.w3.org/1999/xlink" xlink:title="retrolateral tibial apophysis" id="ABBRID0ECRBI" xlink:type="simple">RTA</abbrev> weakly sclerotized and broadened base-medially, followed by the acutely narrowed, strongly sclerotized remainder with rather blunt tip directed towards anteroventral side; cymbium longer than wide, with irregular dorsal apophysis and strongly sclerotized prolateral apophysis blunt at terminus; bulb swollen; embolus flat, forming half disc at base and with blunt tip; median apophysis large, irregular.</p><p><bold>Female</bold> (Fig. <xref ref-type="fig" rid="F19">19A, B, E</xref>). Total length 3.47. Carapace 1.43 long, 1.04 wide. Abdomen 1.96 long, 1.27 wide. Eye sizes and inter-distances: <abbrev xmlns:xlink="http://www.w3.org/1999/xlink" xlink:title="anterior median eye" id="ABBRID0EORBI" xlink:type="simple">AME</abbrev> 0.35, <abbrev xmlns:xlink="http://www.w3.org/1999/xlink" xlink:title="anterior lateral eye" id="ABBRID0ESRBI" xlink:type="simple">ALE</abbrev> 0.20, <abbrev xmlns:xlink="http://www.w3.org/1999/xlink" xlink:title="posterior lateral eye" id="ABBRID0EWRBI" xlink:type="simple">PLE</abbrev> 0.19, <abbrev xmlns:xlink="http://www.w3.org/1999/xlink" xlink:title="anterior eye row width" id="ABBRID0E1RBI" xlink:type="simple">AERW</abbrev> 1.00, <abbrev xmlns:xlink="http://www.w3.org/1999/xlink" xlink:title="posterior eye row width" id="ABBRID0E5RBI" xlink:type="simple">PERW</abbrev> 1.10, <abbrev xmlns:xlink="http://www.w3.org/1999/xlink" xlink:title="eye field length" id="ABBRID0ECSBI" xlink:type="simple">EFL</abbrev> 0.86. <bold><italic>Legs</italic></bold>: I 3.29 (1.03, 0.78, 0.85, 0.38, 0.25), II 2.31 (0.70, 0.38, 0.53, 0.45, 0.25), III 2.39 (0.73, 0.38, 0.45, 0.58, 0.25), IV 3.44 (1.00, 0.48, 0.88, 0.80, 0.28). <bold><italic>Habitus</italic></bold> (Fig. <xref ref-type="fig" rid="F19">19E</xref>) similar to that of male except paler in color and without setal stripes and scutum on the dorsum of abdomen.</p><p><bold><italic>Epigyne and vulva</italic></bold> (Fig. <xref ref-type="fig" rid="F19">19A, B</xref>): wider than long; atrium oval, anterior located, with pair of lateral ridges, and separated by the big, irregular median septum bearing triangular epigynal hood opening downward; copulatory openings beneath the anterolateral portions of median septum; copulatory ducts slender, strongly curved at the position of anterior 1/3; spermathecae boat-shaped, close to each other; fertilization ducts originating from the inner-anterior margins of spermathecae, extending transversely.</p></tp:treatment-sec><tp:treatment-sec sec-type="distribution" id="SECID0E2SBI"><title>Distribution.</title><p>Known only from the type locality in Sichuan, China (Fig. <xref ref-type="fig" rid="F22">22B</xref>).</p></tp:treatment-sec><tp:treatment-sec><!--Section generated to contain objects referenced in tp:taxon-treatment.--><fig id="F22" position="float" orientation="portrait"><object-id xmlns:xlink="http://www.w3.org/1999/xlink" content-type="doi" xlink:type="simple">10.3897/zookeys.1192.114589.figure22</object-id><object-id xmlns:xlink="http://www.w3.org/1999/xlink" content-type="arpha" xlink:type="simple">F7E41C2B-C5E1-562B-B507-F84E4C84A8A2</object-id><label>Figure 22.</label><caption><p>Distributional records of the described species.</p></caption><graphic xmlns:xlink="http://www.w3.org/1999/xlink" xlink:href="zookeys-1192-141_article-114589__-g022.jpg" position="float" orientation="portrait" xlink:type="simple" id="oo_990586.jpg"><uri content-type="original_file" xlink:type="simple">https://binary.pensoft.net/fig/990586</uri></graphic></fig></tp:treatment-sec><ref-list><ref id="B14"><mixed-citation xmlns:xlink="http://www.w3.org/1999/xlink" xlink:type="simple"><person-group><name name-style="western"><surname>Liu</surname><given-names>KK</given-names></name><name name-style="western"><surname>Zhao</surname><given-names>ZY</given-names></name><name name-style="western"><surname>Xiao</surname><given-names>YH</given-names></name><name name-style="western"><surname>Peng</surname><given-names>XJ</given-names></name></person-group> (<year>2022</year>) <article-title>Five new species of <italic><tp:taxon-name><tp:taxon-name-part taxon-name-part-type="genus">Synagelides</tp:taxon-name-part></tp:taxon-name></italic> Strand, 1906 from China (<tp:taxon-name><tp:taxon-name-part taxon-name-part-type="order">Araneae</tp:taxon-name-part></tp:taxon-name>, <tp:taxon-name><tp:taxon-name-part taxon-name-part-type="family">Salticidae</tp:taxon-name-part></tp:taxon-name>).</article-title><source>ZooKeys</source><volume>1102</volume>: <fpage>59</fpage>–<lpage>82</lpage>. <ext-link xlink:href="10.3897/zookeys.1102.76800" ext-link-type="doi" xlink:type="simple">https://doi.org/10.3897/zookeys.1102.76800</ext-link></mixed-citation></ref><ref id="B24"><mixed-citation xmlns:xlink="http://www.w3.org/1999/xlink" xlink:type="simple"><person-group><name name-style="western"><surname>Peng</surname><given-names>XJ</given-names></name></person-group> (<year>2020</year>) <source>Fauna Sinica, Invertebrata 53, <tp:taxon-name><tp:taxon-name-part taxon-name-part-type="class">Arachnida</tp:taxon-name-part></tp:taxon-name>: <tp:taxon-name><tp:taxon-name-part taxon-name-part-type="order">Araneae</tp:taxon-name-part></tp:taxon-name>: <tp:taxon-name><tp:taxon-name-part taxon-name-part-type="family">Salticidae</tp:taxon-name-part></tp:taxon-name>.</source><publisher-name>Science Press</publisher-name>, <publisher-loc>Beijing</publisher-loc>, <size units="page">612 pp</size>.</mixed-citation></ref></ref-list></tp:taxon-treatment>
