# Supplementary material for: ﻿Eleven species of jumping spiders from Sichuan, Xizang, and Yunnan, China (Araneae, Salticidae)
Source: Zookeys. 2024 Feb 21;1192:141–78. doi: 10.3897/zookeys.1192.114589 (PMC10902788; doi:10.3897/zookeys.1192.114589)
Supplement: XML Treatment for Yaginumaella [file zookeys.1192.114589-treatment20.xml]

<!DOCTYPE tp:taxon-treatment
  PUBLIC "-//TaxonX//DTD Taxonomic Treatment Publishing DTD v0 20100105//EN" "tax-treatment-NSO.dtd">
<tp:taxon-treatment xmlns:tp="http://www.plazi.org/taxpub"><tp:treatment-meta><kwd-group><label>Taxon classification</label><kwd>
              <named-content content-type="kingdom">Animalia</named-content>
            </kwd><kwd>
              <named-content content-type="order">Araneae</named-content>
            </kwd><kwd>
              <named-content content-type="family">Salticidae</named-content>
            </kwd></kwd-group><mixed-citation publication-type="journal"><person-group><name><surname>Wang</surname><given-names>Cheng</given-names></name><name><surname>Mi</surname><given-names>Xiaoqi</given-names></name><name><surname>Li</surname><given-names>Shuqiang</given-names></name></person-group><article-title>﻿Eleven species of jumping spiders from Sichuan, Xizang, and Yunnan, China (<tp:taxon-name><tp:taxon-name-part taxon-name-part-type="order">Araneae</tp:taxon-name-part></tp:taxon-name>, <tp:taxon-name><tp:taxon-name-part taxon-name-part-type="family">Salticidae</tp:taxon-name-part></tp:taxon-name>)</article-title><source>Zookeys</source><day>21</day><month>02</month><year>2024</year><volume>1192</volume><fpage>141</fpage><lpage>178</lpage><pub-id pub-id-type="doi">10.3897/zookeys.1192.114589</pub-id></mixed-citation></tp:treatment-meta><tp:nomenclature><label>﻿Genus</label><tp:taxon-name>
            <object-id xmlns:xlink="http://www.w3.org/1999/xlink" content-type="arpha" xlink:type="simple">8D2EC72E-34FE-5BA6-9FFE-B21FF3C61F43</object-id>
            <tp:taxon-name-part taxon-name-part-type="genus" reg="Yaginumaella">Yaginumaella</tp:taxon-name-part>
          </tp:taxon-name><tp:taxon-authority>Prószyński, 1979</tp:taxon-authority></tp:nomenclature><tp:treatment-sec sec-type="type species" id="SECID0EFUBI"><title>Type species.</title><p><italic><tp:taxon-name><tp:taxon-name-part taxon-name-part-type="genus" reg="Pellenes">Pellenes</tp:taxon-name-part><tp:taxon-name-part taxon-name-part-type="species" reg="ususudi">ususudi</tp:taxon-name-part></tp:taxon-name></italic> Yaginuma, 1972.</p></tp:treatment-sec><tp:treatment-sec sec-type="comments" id="SECID0EWUBI"><title>Comments.</title><p><italic><tp:taxon-name><tp:taxon-name-part taxon-name-part-type="genus" reg="Yaginumaella">Yaginumaella</tp:taxon-name-part></tp:taxon-name></italic>, one of the members of the subtribe <tp:taxon-name><tp:taxon-name-part taxon-name-part-type="subtribe">Plexippina</tp:taxon-name-part></tp:taxon-name> Simon, 1901 (<xref ref-type="bibr" rid="B18">Maddison 2015</xref>), contains 14 species mainly distributed in East Asia (WSC 2024). The genus has always been considered to be closely related to <italic><tp:taxon-name><tp:taxon-name-part taxon-name-part-type="genus" reg="Ptocasius">Ptocasius</tp:taxon-name-part></tp:taxon-name></italic> Simon, 1885 (<xref ref-type="bibr" rid="B11">Li et al. 2018</xref>; <xref ref-type="bibr" rid="B22">Patoleta et al. 2020</xref>), and has even been considered as a synonym of the latter unofficially (e.g. <xref ref-type="bibr" rid="B32">Żabka 1985</xref>). One of the influential studies of the two genera is <xref ref-type="bibr" rid="B22">Patoleta et al. (2020)</xref>, who transferred 37 species of <italic><tp:taxon-name><tp:taxon-name-part taxon-name-part-type="genus" reg="Yaginumaella">Yaginumaella</tp:taxon-name-part></tp:taxon-name></italic> into <italic><tp:taxon-name><tp:taxon-name-part taxon-name-part-type="genus" reg="Ptocasius">Ptocasius</tp:taxon-name-part></tp:taxon-name></italic> based on the similarities in copulatory organs structures. However, this work has not discussed the difference in habitus patterns (see <xref ref-type="bibr" rid="B11">Li et al. 2018</xref>). And now, the generic position of species for these two genera is controversial. Herein, we adopt the view of <xref ref-type="bibr" rid="B11">Li et al. (2018)</xref> and assign the new species to <italic><tp:taxon-name><tp:taxon-name-part taxon-name-part-type="genus" reg="Yaginumaella">Yaginumaella</tp:taxon-name-part></tp:taxon-name></italic>.</p><p><italic><tp:taxon-name><tp:taxon-name-part taxon-name-part-type="genus" reg="Yaginumaella">Yaginumaella</tp:taxon-name-part><tp:taxon-name-part taxon-name-part-type="species" reg="armata">armata</tp:taxon-name-part></tp:taxon-name></italic> (Jastrzębski, 2011), comb. nov. is transferred because it shares a similar habitus and palpal structure to <italic><tp:taxon-name><tp:taxon-name-part taxon-name-part-type="genus" reg="Yaginumaella">Yaginumaella</tp:taxon-name-part></tp:taxon-name></italic> rather than <italic><tp:taxon-name><tp:taxon-name-part taxon-name-part-type="genus" reg="Pancorius">Pancorius</tp:taxon-name-part></tp:taxon-name></italic>, given that the embolus originates at the bulb’s base but antero-apically in <italic><tp:taxon-name><tp:taxon-name-part taxon-name-part-type="genus" reg="Pancorius">Pancorius</tp:taxon-name-part></tp:taxon-name></italic>. Moreover, the described female of <italic><tp:taxon-name><tp:taxon-name-part taxon-name-part-type="genus" reg="Yaginumaella">Y.</tp:taxon-name-part><tp:taxon-name-part taxon-name-part-type="species" reg="armata">armata</tp:taxon-name-part></tp:taxon-name></italic> (new materials collected from Gyirong County, Xizang, were examined by us) is likely mismatched and may belong to a member of the tribe <tp:taxon-name><tp:taxon-name-part taxon-name-part-type="tribe">Chrysillini</tp:taxon-name-part></tp:taxon-name>.</p></tp:treatment-sec><ref-list><ref id="B18"><mixed-citation xmlns:xlink="http://www.w3.org/1999/xlink" xlink:type="simple"><person-group><name name-style="western"><surname>Maddison</surname><given-names>WP</given-names></name></person-group> (<year>2015</year>) <article-title>A phylogenetic classification of jumping spiders (<tp:taxon-name><tp:taxon-name-part taxon-name-part-type="order">Araneae</tp:taxon-name-part></tp:taxon-name>: <tp:taxon-name><tp:taxon-name-part taxon-name-part-type="family">Salticidae</tp:taxon-name-part></tp:taxon-name>).</article-title><source>The Journal of Arachnology</source><volume>43</volume>(<issue>3</issue>): <fpage>231</fpage>–<lpage>292</lpage>. <ext-link xlink:href="10.1636/arac-43-03-231-292" ext-link-type="doi" xlink:type="simple">https://doi.org/10.1636/arac-43-03-231-292</ext-link></mixed-citation></ref><ref id="B11"><mixed-citation xmlns:xlink="http://www.w3.org/1999/xlink" xlink:type="simple"><person-group><name name-style="western"><surname>Li</surname><given-names>D</given-names></name><name name-style="western"><surname>Wang</surname><given-names>C</given-names></name><name name-style="western"><surname>Irfan</surname><given-names>M</given-names></name><name name-style="western"><surname>Peng</surname><given-names>XJ</given-names></name></person-group> (<year>2018</year>) <article-title>Two new species of <italic><tp:taxon-name><tp:taxon-name-part taxon-name-part-type="genus">Yaginumaella</tp:taxon-name-part></tp:taxon-name></italic> (<tp:taxon-name><tp:taxon-name-part taxon-name-part-type="order">Araneae</tp:taxon-name-part></tp:taxon-name>, <tp:taxon-name><tp:taxon-name-part taxon-name-part-type="family">Salticidae</tp:taxon-name-part></tp:taxon-name>) from Wuling Mountain, China.</article-title><source>European Journal of Taxonomy</source><volume>488</volume>(<issue>488</issue>): <fpage>1</fpage>–<lpage>10</lpage>. <ext-link xlink:href="10.5852/ejt.2018.488" ext-link-type="doi" xlink:type="simple">https://doi.org/10.5852/ejt.2018.488</ext-link></mixed-citation></ref><ref id="B22"><mixed-citation xmlns:xlink="http://www.w3.org/1999/xlink" xlink:type="simple"><person-group><name name-style="western"><surname>Patoleta</surname><given-names>BM</given-names></name><name name-style="western"><surname>Gardzińska</surname><given-names>J</given-names></name><name name-style="western"><surname>Żabka</surname><given-names>M</given-names></name></person-group> (<year>2020</year>) <tp:taxon-name><tp:taxon-name-part taxon-name-part-type="family">Salticidae</tp:taxon-name-part></tp:taxon-name> (<tp:taxon-name><tp:taxon-name-part taxon-name-part-type="class">Arachnida</tp:taxon-name-part></tp:taxon-name>, <tp:taxon-name><tp:taxon-name-part taxon-name-part-type="order">Araneae</tp:taxon-name-part></tp:taxon-name>) of Thailand: New species and records of <italic><tp:taxon-name><tp:taxon-name-part taxon-name-part-type="genus">Epeus</tp:taxon-name-part></tp:taxon-name></italic> Peckham &amp; Peckham, 1886 and <italic><tp:taxon-name><tp:taxon-name-part taxon-name-part-type="genus">Ptocasius</tp:taxon-name-part></tp:taxon-name></italic> Simon, 1885. PeerJ 8(e9352): 1–23. <ext-link xlink:href="10.7717/peerj.9352" ext-link-type="doi" xlink:type="simple">https://doi.org/10.7717/peerj.9352</ext-link></mixed-citation></ref><ref id="B32"><mixed-citation xmlns:xlink="http://www.w3.org/1999/xlink" xlink:type="simple"><person-group><name name-style="western"><surname>Żabka</surname><given-names>M</given-names></name></person-group> (<year>1985</year>) <article-title>Systematic and zoogeographic study on the family <tp:taxon-name><tp:taxon-name-part taxon-name-part-type="family">Salticidae</tp:taxon-name-part></tp:taxon-name> (<tp:taxon-name><tp:taxon-name-part taxon-name-part-type="order">Araneae</tp:taxon-name-part></tp:taxon-name>) from Vietnam.</article-title><source>Annales Zoologici, Warszawa</source><volume>39</volume>: <fpage>197</fpage>–<lpage>485</lpage>.</mixed-citation></ref></ref-list></tp:taxon-treatment>
