# Supplementary material for: ﻿Eleven species of jumping spiders from Sichuan, Xizang, and Yunnan, China (Araneae, Salticidae)
Source: Zookeys. 2024 Feb 21;1192:141–78. doi: 10.3897/zookeys.1192.114589 (PMC10902788; doi:10.3897/zookeys.1192.114589)
Supplement: XML Treatment for Yaginumaella erlang [file zookeys.1192.114589-treatment21.xml]

<!DOCTYPE tp:taxon-treatment
  PUBLIC "-//TaxonX//DTD Taxonomic Treatment Publishing DTD v0 20100105//EN" "tax-treatment-NSO.dtd">
<tp:taxon-treatment xmlns:tp="http://www.plazi.org/taxpub"><tp:treatment-meta><kwd-group><label>Taxon classification</label><kwd>
              <named-content content-type="kingdom">Animalia</named-content>
            </kwd><kwd>
              <named-content content-type="order">Araneae</named-content>
            </kwd><kwd>
              <named-content content-type="family">Salticidae</named-content>
            </kwd></kwd-group><mixed-citation publication-type="journal"><person-group><name><surname>Wang</surname><given-names>Cheng</given-names></name><name><surname>Mi</surname><given-names>Xiaoqi</given-names></name><name><surname>Li</surname><given-names>Shuqiang</given-names></name></person-group><article-title>﻿Eleven species of jumping spiders from Sichuan, Xizang, and Yunnan, China (<tp:taxon-name><tp:taxon-name-part taxon-name-part-type="order">Araneae</tp:taxon-name-part></tp:taxon-name>, <tp:taxon-name><tp:taxon-name-part taxon-name-part-type="family">Salticidae</tp:taxon-name-part></tp:taxon-name>)</article-title><source>Zookeys</source><day>21</day><month>02</month><year>2024</year><volume>1192</volume><fpage>141</fpage><lpage>178</lpage><pub-id pub-id-type="doi">10.3897/zookeys.1192.114589</pub-id></mixed-citation></tp:treatment-meta><tp:nomenclature><label>﻿</label><tp:taxon-name>
            <object-id xmlns:xlink="http://www.w3.org/1999/xlink" content-type="arpha" xlink:type="simple">0AD5605F-6858-5E99-9499-FDC80CBB08E9</object-id>
            <tp:taxon-name-part taxon-name-part-type="genus" reg="Yaginumaella">Yaginumaella</tp:taxon-name-part>
            <tp:taxon-name-part taxon-name-part-type="species" reg="erlang">erlang</tp:taxon-name-part>
            <object-id xmlns:xlink="http://www.w3.org/1999/xlink" content-type="zoobank" xlink:type="simple">https://zoobank.org/AF2DDE2B-5598-41FC-BC67-7BAB8E458136</object-id>
          </tp:taxon-name><tp:taxon-status xmlns:xlink="http://www.w3.org/1999/xlink" xlink:type="simple">sp. nov.</tp:taxon-status><xref ref-type="fig" rid="F20">Figs 20</xref><xref ref-type="fig" rid="F21">, 21</xref><xref ref-type="fig" rid="F22">, 22B</xref></tp:nomenclature><tp:treatment-sec sec-type="type material" id="SECID0EH1BI"><title>Type material.</title><p><bold><italic>Holotype</italic></bold> ♂ (<named-content xmlns:xlink="http://www.w3.org/1999/xlink" content-type="dwc:institutional_code" xlink:title="Institute of Zoology, Chinese Academy of Sciences" xlink:href="http://grbio.org/institution/institute-zoology-chinese-academy-sciences" xlink:type="simple">IZCAS</named-content>-Ar44783), China: Sichuan: Tianquan County, Erlangshan National Nature Reserve (<named-content xmlns:xlink="http://www.w3.org/1999/xlink" content-type="dwc:verbatimCoordinates" xlink:type="simple"><named-content content-type="geo-json" specific-use="{&#34;type&#34;:&#34;Point&#34;,&#34;coordinates&#34;:[102.449000,30.169500]}" id="NCID0E11BI" xlink:type="simple">30°10.17′N, 102°26.94′E</named-content></named-content>, ca 760 m), 10 Dec. 2004, Z.T. Zhang leg. <bold><italic>Paratypes</italic></bold> 2♂2♀ (<named-content xmlns:xlink="http://www.w3.org/1999/xlink" content-type="dwc:institutional_code" xlink:title="Institute of Zoology, Chinese Academy of Sciences" xlink:href="http://grbio.org/institution/institute-zoology-chinese-academy-sciences" xlink:type="simple">IZCAS</named-content>-Ar44784-44787), same data as for holotype.</p></tp:treatment-sec><tp:treatment-sec sec-type="etymology" id="SECID0EH2BI"><title>Etymology.</title><p>The species name is a noun derived from the type locality: Erlang Mountain National Nature Reserve.</p></tp:treatment-sec><tp:treatment-sec sec-type="diagnosis" id="SECID0EM2BI"><title>Diagnosis.</title><p><italic><tp:taxon-name><tp:taxon-name-part taxon-name-part-type="genus" reg="Yaginumaella">Yaginumaella</tp:taxon-name-part><tp:taxon-name-part taxon-name-part-type="species" reg="erlang">erlang</tp:taxon-name-part></tp:taxon-name></italic> sp. nov. resembles that of <italic><tp:taxon-name><tp:taxon-name-part taxon-name-part-type="genus" reg="Ptocasius">Ptocasius</tp:taxon-name-part><tp:taxon-name-part taxon-name-part-type="species" reg="pseudoflexus">pseudoflexus</tp:taxon-name-part></tp:taxon-name></italic> (Liu, Yang &amp; Peng, 2016) in general shape of palp, but can be distinguished as follows: 1) <abbrev xmlns:xlink="http://www.w3.org/1999/xlink" xlink:title="retrolateral tibial apophysis" id="ABBRID0EI3BI" xlink:type="simple">RTA</abbrev> curved medially, and with a pointed tip in retrolateral view (Fig. <xref ref-type="fig" rid="F20">20C</xref>), versus curved distally, and with a rather blunt tip in <italic><tp:taxon-name><tp:taxon-name-part taxon-name-part-type="genus" reg="Ptocasius">P.</tp:taxon-name-part><tp:taxon-name-part taxon-name-part-type="species" reg="pseudoflexus">pseudoflexus</tp:taxon-name-part></tp:taxon-name></italic> (<xref ref-type="bibr" rid="B13">Liu et al. 2016</xref>: figs 15, 16); 2) copulatory ducts extending straight at base in dorsal view (Fig. <xref ref-type="fig" rid="F21">21B</xref>), versus curved in <italic><tp:taxon-name><tp:taxon-name-part taxon-name-part-type="genus" reg="Ptocasius">P.</tp:taxon-name-part><tp:taxon-name-part taxon-name-part-type="species" reg="pseudoflexus">pseudoflexus</tp:taxon-name-part></tp:taxon-name></italic> (<xref ref-type="bibr" rid="B13">Liu et al. 2016</xref>: figs 15, 16).</p><fig id="F20" position="float" orientation="portrait"><object-id xmlns:xlink="http://www.w3.org/1999/xlink" content-type="doi" xlink:type="simple">10.3897/zookeys.1192.114589.figure20</object-id><object-id xmlns:xlink="http://www.w3.org/1999/xlink" content-type="arpha" xlink:type="simple">78D1B39F-EB32-5AF6-9CEF-7342515DAFE2</object-id><label>Figure 20.</label><caption><p>Male palp of <italic><tp:taxon-name><tp:taxon-name-part taxon-name-part-type="genus" reg="Yaginumaella">Yaginumaella</tp:taxon-name-part><tp:taxon-name-part taxon-name-part-type="species" reg="erlang">erlang</tp:taxon-name-part></tp:taxon-name></italic> sp. nov., holotype <bold>A</bold> prolateral <bold>B</bold> ventral <bold>C</bold> retrolateral. Scale bars: 0.1 mm.</p></caption><graphic xmlns:xlink="http://www.w3.org/1999/xlink" xlink:href="zookeys-1192-141_article-114589__-g020.jpg" position="float" orientation="portrait" xlink:type="simple" id="oo_990584.jpg"><uri content-type="original_file" xlink:type="simple">https://binary.pensoft.net/fig/990584</uri></graphic></fig><fig id="F21" position="float" orientation="portrait"><object-id xmlns:xlink="http://www.w3.org/1999/xlink" content-type="doi" xlink:type="simple">10.3897/zookeys.1192.114589.figure21</object-id><object-id xmlns:xlink="http://www.w3.org/1999/xlink" content-type="arpha" xlink:type="simple">A0E4DF03-C710-5BEE-82B7-43BD2153AA47</object-id><label>Figure 21.</label><caption><p><italic><tp:taxon-name><tp:taxon-name-part taxon-name-part-type="genus" reg="Yaginumaella">Yaginumaella</tp:taxon-name-part><tp:taxon-name-part taxon-name-part-type="species" reg="erlang">erlang</tp:taxon-name-part></tp:taxon-name></italic> sp. nov., male holotype and female paratype <bold>A</bold> epigyne, ventral <bold>B</bold> vulva, dorsal <bold>C</bold> holotype habitus, dorsal <bold>D</bold> ditto, ventral <bold>E</bold> female paratype habitus, dorsal <bold>F</bold> holotype carapace, frontal <bold>G</bold> holotype chelicera, posterior. Scale bars: 0.1 mm (<bold>A, B, G</bold>); 0.5 mm (<bold>C–F</bold>).</p></caption><graphic xmlns:xlink="http://www.w3.org/1999/xlink" xlink:href="zookeys-1192-141_article-114589__-g021.jpg" position="float" orientation="portrait" xlink:type="simple" id="oo_990585.jpg"><uri content-type="original_file" xlink:type="simple">https://binary.pensoft.net/fig/990585</uri></graphic></fig></tp:treatment-sec><tp:treatment-sec sec-type="description" id="SECID0E16BI"><title>Description.</title><p><bold>Male</bold> (Figs <xref ref-type="fig" rid="F20">20</xref>, <xref ref-type="fig" rid="F21">21C, D, F, G</xref>). Total length 4.27. Carapace 2.11 long, 1.60 wide. Abdomen 2.22 long, 1.36 wide. Eye sizes and inter-distances: <abbrev xmlns:xlink="http://www.w3.org/1999/xlink" xlink:title="anterior median eye" id="ABBRID0EKACI" xlink:type="simple">AME</abbrev> 0.44, <abbrev xmlns:xlink="http://www.w3.org/1999/xlink" xlink:title="anterior lateral eye" id="ABBRID0EOACI" xlink:type="simple">ALE</abbrev> 0.25, <abbrev xmlns:xlink="http://www.w3.org/1999/xlink" xlink:title="posterior lateral eye" id="ABBRID0ESACI" xlink:type="simple">PLE</abbrev> 0.22, <abbrev xmlns:xlink="http://www.w3.org/1999/xlink" xlink:title="anterior eye row width" id="ABBRID0EWACI" xlink:type="simple">AERW</abbrev> 1.40, <abbrev xmlns:xlink="http://www.w3.org/1999/xlink" xlink:title="posterior eye row width" id="ABBRID0E1ACI" xlink:type="simple">PERW</abbrev> 1.38, <abbrev xmlns:xlink="http://www.w3.org/1999/xlink" xlink:title="eye field length" id="ABBRID0E5ACI" xlink:type="simple">EFL</abbrev> 0.91. <bold><italic>Legs</italic></bold>: I 4.30 (1.30, 0.75, 1.05, 0.70, 0.50), II 3.95 (1.25, 0.75, 0.85, 0.60, 0.50), III 4.25 (1.35, 0.65, 0.90, 0.85, 0.50), IV 4.55 (1.45, 0.65, 0.90, 1.05, 0.50). Carapace red-brown, setose, with longitudinal, central orange-yellow band extending from the middle of eyes field to the posterior margin, and pair of orange-yellow lateral bands; fovea dark red, longitudinal. Chelicerae yellow to brown, each with two promarginal teeth and one retromarginal tooth. Endites paler than chelicerae, slightly widened distally. Labium linguiform, with paler anterior portion. Sternum about 1.5 times longer than wide, tapered at posterior half. Legs pale to dark yellow, with dark stripes prolaterally on femora I, and three and two pairs of ventral spines on tibia and metatarsi I, respectively. Abdomen elongate-oval, dorsum yellow to dark brown, dotted bilaterally, with longitudinal yellow band about one-third the abdominal width; venter pale to dark brown, with longitudinal, central, dark brown band.</p><p><bold><italic>Palp</italic></bold> (Fig. <xref ref-type="fig" rid="F20">20A–C</xref>): tibia wider than long, with strongly sclerotized <abbrev xmlns:xlink="http://www.w3.org/1999/xlink" xlink:title="retrolateral tibial apophysis" id="ABBRID0EQBCI" xlink:type="simple">RTA</abbrev> broadened at base, slightly curved medially, and pointed apically; cymbium setose; bulb swollen medio-posteriorly, with small posterior lobe extending postero-prolaterally and blunt at terminus; embolus strongly sclerotized, originating at ca 9 o’clock position of bulb, curved into C-shape base-medially, and with pointed tip directed towards about 2 o’clock position.</p><p><bold>Female</bold> (Fig. <xref ref-type="fig" rid="F21">21A, B, E</xref>). Total length 4.99. Carapace 2.08 long, 1.60 wide. Abdomen 2.70 long, 1.82 wide. Eye sizes and inter-distances: <abbrev xmlns:xlink="http://www.w3.org/1999/xlink" xlink:title="anterior median eye" id="ABBRID0E3BCI" xlink:type="simple">AME</abbrev> 0.45, <abbrev xmlns:xlink="http://www.w3.org/1999/xlink" xlink:title="anterior lateral eye" id="ABBRID0EACCI" xlink:type="simple">ALE</abbrev> 0.27, <abbrev xmlns:xlink="http://www.w3.org/1999/xlink" xlink:title="posterior lateral eye" id="ABBRID0EECCI" xlink:type="simple">PLE</abbrev> 0.23, <abbrev xmlns:xlink="http://www.w3.org/1999/xlink" xlink:title="anterior eye row width" id="ABBRID0EICCI" xlink:type="simple">AERW</abbrev> 1.45, <abbrev xmlns:xlink="http://www.w3.org/1999/xlink" xlink:title="posterior eye row width" id="ABBRID0EMCCI" xlink:type="simple">PERW</abbrev> 1.43, <abbrev xmlns:xlink="http://www.w3.org/1999/xlink" xlink:title="eye field length" id="ABBRID0EQCCI" xlink:type="simple">EFL</abbrev> 0.99. <bold><italic>Legs</italic></bold>: I 3.80 (1.15, 0.70, 0.85, 0.65, 0.45), II 3.55 (1.15, 0.65, 0.75, 0.55, 0.45), III 4.15 (1.25, 0.65, 0.85, 0.90, 0.50), IV 4.55 (1.40, 0.70, 0.95, 1.00, 0.50). <bold><italic>Habitus</italic></bold> (Fig. <xref ref-type="fig" rid="F21">21E</xref>) similar to that of male except slightly darker in color.</p><p><bold><italic>Epigyne and vulva</italic></bold> (Fig. <xref ref-type="fig" rid="F21">21A, B</xref>): slightly wider than long, with pair of anterior sub-triangular hoods open postero-laterally, and anterolateral to copulatory openings; copulatory openings slit-shaped; copulatory ducts long, curved, and twisted; spermathecae indistinct; fertilization ducts lamellar.</p></tp:treatment-sec><tp:treatment-sec sec-type="distribution" id="SECID0EJDCI"><title>Distribution.</title><p>Known only from the type locality in Sichuan, China (Fig. <xref ref-type="fig" rid="F22">22A</xref>).</p><fig id="F22" position="float" orientation="portrait"><object-id xmlns:xlink="http://www.w3.org/1999/xlink" content-type="doi" xlink:type="simple">10.3897/zookeys.1192.114589.figure22</object-id><object-id xmlns:xlink="http://www.w3.org/1999/xlink" content-type="arpha" xlink:type="simple">F7E41C2B-C5E1-562B-B507-F84E4C84A8A2</object-id><label>Figure 22.</label><caption><p>Distributional records of the described species.</p></caption><graphic xmlns:xlink="http://www.w3.org/1999/xlink" xlink:href="zookeys-1192-141_article-114589__-g022.jpg" position="float" orientation="portrait" xlink:type="simple" id="oo_990586.jpg"><uri content-type="original_file" xlink:type="simple">https://binary.pensoft.net/fig/990586</uri></graphic></fig></tp:treatment-sec><ref-list><ref id="B13"><mixed-citation xmlns:xlink="http://www.w3.org/1999/xlink" xlink:type="simple"><person-group><name name-style="western"><surname>Liu</surname><given-names>W</given-names></name><name name-style="western"><surname>Yang</surname><given-names>SF</given-names></name><name name-style="western"><surname>Peng</surname><given-names>XJ</given-names></name></person-group> (<year>2016</year>) <article-title>Two new species of <italic><tp:taxon-name><tp:taxon-name-part taxon-name-part-type="genus">Yaginumaella</tp:taxon-name-part></tp:taxon-name></italic> Prószyński, 1976 from Yunnan, China (<tp:taxon-name><tp:taxon-name-part taxon-name-part-type="order">Araneae</tp:taxon-name-part></tp:taxon-name>, <tp:taxon-name><tp:taxon-name-part taxon-name-part-type="family">Salticidae</tp:taxon-name-part></tp:taxon-name>).</article-title><source>ZooKeys</source><volume>620</volume>: <fpage>57</fpage>–<lpage>66</lpage>. <ext-link xlink:href="10.3897/zookeys.620.7895" ext-link-type="doi" xlink:type="simple">https://doi.org/10.3897/zookeys.620.7895</ext-link></mixed-citation></ref></ref-list></tp:taxon-treatment>
